# Supplementary material for: Inheritance of Rootstock Effects in Avocado (Persea americana Mill.) cv. Hass
Source: Front Plant Sci. 2020 Dec 23;11:555071. doi: 10.3389/fpls.2020.555071 (PMC7785968; doi:10.3389/fpls.2020.555071)
Supplement: Supplementary Table 1 — Phenotypic and genetic data of 240 “Hass” avocado trees grafted on seedling rootstocks from eight orchards in the northwest of Colombia (province of Antioquia). Orchards were distributed across three agroecological regions, two in the dairy Northern Andean highland plateau, four in the Eastern Andean highland plateau, and two in the Southwest coffee region. From each orchard, 30 healthy trees from six linear blocks were chosen. Eight morphological traits were recorded in 2016, while three biomass/reproductive and nine harvest traits were measured from 2015 to 2017. For these last 12 traits average values across all 3 years are shown. Rootstocks were genotyped for 13 SSR markers (Supplementary Table S2) from Sharon et al. (1997) and Ashworth et al. (2004). Alleles sizes are kept. [file Table_1.XLSX]

## Sheet: Sheet1
Tree ID	Passport data			Morphological traits								Ecophysiological traits (average)			Harvest traits (average)									Microsatellite markers (simple sequence repeats - SSRs)
	Orchard	Block/Tree	Agro-ecological region	Tree height (cm)	Trunk height (cm)	Rootstock height (cm)	Scion lenght (cm)	Rootstock perimeter (cm)	Scion perimeter (cm)	Trunk perimeter at the grafting scar	Rootstock compatibility	Number of leaves	Number of flowers	Number of fruits (NF)	NF with exportation quality	NF with mechanical damage	NF with sun damage	NF with damage caused by scarab beetles	NF with damage caused by thrips	NF with damage caused by Monalonion spp.	NF discarded because of low weight	NF with early ripening	NF with the stalk cut below the pedicel	SSR data	AVA12	AVA12	AVAG21	AVAG21	AVD001	AVD001	AVD006	AVD006	AVD013	AVD013	AVD017	AVD017	AVD022	AVD022	AVMIX03	AVMIX03	AVMIX04	AVMIX04	AVO102	AVO102	AVT226	AVT226	AVT372	AVT372	AVT386
ANAMI_B1A1	ANAMI	B1A1	South West	405	61	21	344	58	63	61	0.0793651	NA	NA	NA	406	2	1	3	18	0	43	5	0	TRUE	138	138	174	176	229	251	344	344	227	229	172	175	236	240	149	151	NA	NA	150	162	295	297	180	180	231
ANAMI_B1A2	ANAMI	B1A2	South West	475	47	24	428	60	71	66	0.15493	14972.5	132327	29635	330	3	6	2	21	2	127	9	0	TRUE	138	138	174	176	217	235	NA	NA	227	239	177	177	216	231	155	157	134	137	154	169	297	297	NA	NA	229
ANAMI_B1A3	ANAMI	B1A3	South West	535	110	26	425	60	76	70	0.210526	10793.7	61916	26057	NA	NA	NA	NA	NA	NA	NA	NA	NA	FALSE	NA	NA	NA	NA	NA	NA	NA	NA	NA	NA	NA	NA	NA	NA	NA	NA	NA	NA	NA	NA	NA	NA	NA	NA	NA
ANAMI_B1A4	ANAMI	B1A4	South West	540	57	29	483	74	89	83	0.168539	16623.5	69876	29859	NA	NA	NA	NA	NA	NA	NA	NA	NA	FALSE	NA	NA	NA	NA	NA	NA	NA	NA	NA	NA	NA	NA	NA	NA	NA	NA	NA	NA	NA	NA	NA	NA	NA	NA	NA
ANAMI_B1A5	ANAMI	B1A5	South West	494	154	28	340	62	79	77	0.21519	NA	NA	NA	471	2	9	2	11	4	26	21	0	TRUE	136	140	174	176	251	253	320	320	233	237	175	179	228	231	159	177	163	185	150	162	295	295	180	180	231
ANAMI_B2A1	ANAMI	B2A1	South West	480	96	18	384	64	74	69	0.135135	NA	NA	NA	427	1	5	4	8	75	93	14	0	TRUE	138	138	174	176	231	232	341	341	227	229	175	177	227	228	161	177	NA	NA	150	164	295	297	NA	NA	231
ANAMI_B2A2	ANAMI	B2A2	South West	620	102	33	518	81	95	68	0.147368	23880.5	165594	29177	NA	NA	NA	NA	NA	NA	NA	NA	NA	FALSE	NA	NA	NA	NA	NA	NA	NA	NA	NA	NA	NA	NA	NA	NA	NA	NA	NA	NA	NA	NA	NA	NA	NA	NA	NA
ANAMI_B2A3	ANAMI	B2A3	South West	712	102	22	610	85	93	90	0.0860215	26292.1	81273	26626	539	2	13	12	23	29	109	17	0	TRUE	138	138	176	178	229	249	NA	NA	229	235	173	173	234	236	169	169	163	185	150	157	297	297	180	180	229
ANAMI_B2A4	ANAMI	B2A4	South West	635	101	29	534	58	77	75	0.246753	24520.4	79228	39223	310	3	6	4	3	9	60	1	0	TRUE	136	140	174	176	231	232	313	313	231	239	172	179	219	225	157	159	163	185	150	150	295	297	180	180	231
ANAMI_B2A5	ANAMI	B2A5	South West	736	139	29	597	69	82	76	0.158537	NA	NA	NA	634	8	19	22	6	17	29	14	0	TRUE	138	138	174	176	235	251	NA	NA	225	227	175	175	228	232	163	167	172	184	150	150	297	297	NA	NA	233
ANAMI_B3A1	ANAMI	B3A1	South West	502	155	32	347	68	85	78	0.2	NA	NA	NA	525	1	9	9	20	0	103	55	0	TRUE	134	134	176	182	239	245	313	334	214	235	172	173	222	234	145	149	163	167	150	164	297	297	NA	NA	231
ANAMI_B3A2	ANAMI	B3A2	South West	485	132	27	353	81	86	86	0.0581395	17460.5	59129	22653	555	3	1	4	8	0	53	29	0	TRUE	134	134	176	176	233	233	NA	NA	210	235	172	177	234	234	149	153	163	185	151	164	289	297	183	183	233
ANAMI_B3A3	ANAMI	B3A3	South West	440	51	43	389	76	105	95	0.27619	17339.2	41644	18439	684	3	2	10	26	2	60	52	0	TRUE	132	132	176	178	227	229	313	313	225	227	173	180	232	234	159	161	NA	NA	150	162	297	297	NA	NA	229
ANAMI_B3A4	ANAMI	B3A4	South West	390	55	41	335	45	62	56	0.274194	13053.3	10425	16972	209	2	3	6	3	0	26	18	0	TRUE	134	134	176	176	233	233	NA	NA	219	233	173	173	234	234	177	179	163	185	150	162	NA	NA	183	183	233
ANAMI_B3A5	ANAMI	B3A5	South West	383	114	37	269	61	84	77	0.27381	NA	NA	NA	190	1	1	2	10	0	45	30	0	TRUE	138	138	174	176	235	237	344	344	219	229	175	177	232	234	163	166	163	183	150	164	295	297	180	180	231
ANAMI_B4A1	ANAMI	B4A1	South West	385	66	30	319	95	110	106	0.136364	NA	NA	NA	500	12	40	9	17	0	111	33	0	TRUE	138	138	176	178	227	229	344	344	225	227	173	175	232	234	159	159	NA	NA	150	162	297	297	NA	NA	229
ANAMI_B4A2	ANAMI	B4A2	South West	505	42	20	463	92	109	112	0.155963	32868.5	128804	45398	NA	NA	NA	NA	NA	NA	NA	NA	NA	FALSE	NA	NA	NA	NA	NA	NA	NA	NA	NA	NA	NA	NA	NA	NA	NA	NA	NA	NA	NA	NA	NA	NA	NA	NA	NA
ANAMI_B4A3	ANAMI	B4A3	South West	486	66	28	420	81	92	90	0.119565	14280.3	23169	25268	306	8	15	14	15	0	167	29	0	TRUE	140	140	174	176	229	232	329	344	225	227	173	175	234	234	161	171	119	119	150	162	295	295	180	180	229
ANAMI_B4A4	ANAMI	B4A4	South West	497	123	30	374	68	95	77	0.284211	9706.08	58803	32207	317	2	6	3	9	0	69	37	0	TRUE	140	140	174	176	229	232	344	344	227	229	177	177	219	234	161	173	163	185	150	150	295	295	180	180	229
ANAMI_B4A5	ANAMI	B4A5	South West	450	78	29	372	72	91	86	0.208791	NA	NA	NA	619	6	20	9	15	0	147	2	0	TRUE	138	138	176	178	229	232	344	344	227	229	173	173	234	236	155	171	163	185	150	150	297	297	NA	NA	229
ANAMI_B5A1	ANAMI	B5A1	South West	383	68	26	315	79	96	94	0.177083	NA	NA	NA	NA	NA	NA	NA	NA	NA	NA	NA	NA	TRUE	NA	NA	176	178	229	232	344	344	225	227	NA	NA	234	234	151	153	NA	NA	150	162	297	297	180	180	229
ANAMI_B5A2	ANAMI	B5A2	South West	483	57	35	426	70	86	84	0.186047	23123.5	217124	26347	519	9	0	12	19	1	45	36	0	TRUE	134	134	176	178	229	229	NA	NA	223	227	175	177	234	234	153	177	163	183	150	162	NA	NA	NA	NA	229
ANAMI_B5A3	ANAMI	B5A3	South West	403	63	35	340	73	82	78	0.109756	20292.7	92476	29273	560	6	15	7	8	0	72	19	0	TRUE	138	138	176	178	229	232	344	344	227	229	172	177	234	234	153	155	NA	NA	150	162	297	297	171	171	229
ANAMI_B5A4	ANAMI	B5A4	South West	488	51	32	437	100	122	108	0.180328	27585.5	133593	32906	640	16	6	9	11	0	126	53	0	TRUE	138	138	176	178	229	249	346	346	227	227	172	177	222	232	153	171	NA	NA	150	162	295	297	177	177	229
ANAMI_B5A5	ANAMI	B5A5	South West	420	130	33	290	83	88	83	0.0568182	NA	NA	NA	445	124	8	10	11	0	59	16	0	TRUE	138	138	176	178	229	229	NA	NA	225	227	177	182	232	232	159	167	173	173	150	150	297	297	177	177	229
ANAMI_B6A1	ANAMI	B6A1	South West	470	38	27	432	85	102	89	0.166667	NA	NA	NA	503	10	49	12	30	1	187	103	0	TRUE	140	140	176	178	249	249	344	344	227	229	172	177	234	234	159	161	NA	NA	150	162	295	297	NA	NA	229
ANAMI_B6A2	ANAMI	B6A2	South West	390	75	23	315	85	91	90	0.0659341	15025.8	37640	30218	0	0	5	1	8	0	221	24	0	TRUE	140	140	176	178	229	245	338	346	219	229	172	179	234	234	155	163	185	187	150	162	295	295	177	180	229
ANAMI_B6A3	ANAMI	B6A3	South West	625	105	27	520	89	99	92	0.10101	25379.1	136289	29497	639	1	7	16	13	3	291	40	0	TRUE	132	132	176	178	227	229	313	341	227	229	173	175	NA	NA	161	163	NA	NA	150	162	297	297	180	180	233
ANAMI_B6A4	ANAMI	B6A4	South West	553	44	35	509	81	106	76	0.235849	21954.7	73620	23970	825	1	0	14	26	6	290	10	0	TRUE	132	132	176	178	227	229	313	313	227	229	173	173	231	232	161	163	163	183	150	150	297	297	180	180	233
ANAMI_B6A5	ANAMI	B6A5	South West	270	54	23	216	55	76	73	0.276316	NA	NA	NA	372	3	10	4	10	1	94	10	0	TRUE	138	138	176	178	232	249	344	344	227	229	173	173	228	231	153	155	163	185	150	191	295	297	171	171	229
ANEREC_B1A1	ANEREC	B1A1	Eastern plateau	350	45	15	290	60	63	65	0.047619	NA	NA	NA	NA	NA	NA	NA	NA	NA	NA	NA	NA	FALSE	NA	NA	NA	NA	NA	NA	NA	NA	NA	NA	NA	NA	NA	NA	NA	NA	NA	NA	NA	NA	NA	NA	NA	NA	NA
ANEREC_B1A2	ANEREC	B1A2	Eastern plateau	400	55	20	325	43	51	55	0.156863	10439.8	3296	3102	0	1	0	0	0	0	61	0	0	TRUE	NA	NA	176	180	229	249	NA	NA	229	229	172	177	222	234	149	153	NA	NA	150	162	307	307	177	177	231
ANEREC_B1A3	ANEREC	B1A3	Eastern plateau	300	19	11	270	67	69	74	0.0289855	9323.37	41282	2518	0	0	0	0	0	0	18	0	0	TRUE	130	140	176	182	229	245	336	336	219	219	179	179	222	222	143	143	NA	NA	150	191	297	297	NA	NA	231
ANEREC_B1A4	ANEREC	B1A4	Eastern plateau	550	55	17	478	48	44	46	-0.0909091	8955.24	20304	2920	0	0	0	0	0	0	17	0	0	TRUE	138	138	176	178	233	239	NA	NA	233	235	173	177	225	225	153	169	146	146	154	154	297	297	NA	NA	229
ANEREC_B1A5	ANEREC	B1A5	Eastern plateau	580	65	15	500	53	49	57	-0.0816327	NA	NA	NA	0	0	0	16	0	0	106	0	0	TRUE	132	140	178	178	229	249	313	313	237	237	175	177	232	232	163	163	163	189	150	164	295	297	177	186	231
ANEREC_B2A1	ANEREC	B2A1	Eastern plateau	420	45	25	350	65	67	77	0.0298507	NA	NA	NA	0	0	0	1	0	1	1	0	0	TRUE	NA	NA	176	198	231	239	NA	NA	210	210	175	175	222	222	149	167	163	185	150	150	297	297	171	171	231
ANEREC_B2A2	ANEREC	B2A2	Eastern plateau	350	43	21	286	52	58	63	0.103448	12276.5	1584	5798	0	0	0	8	0	0	0	0	0	TRUE	140	140	182	182	241	241	NA	NA	210	237	173	173	222	232	149	149	NA	NA	150	162	297	297	177	180	229
ANEREC_B2A3	ANEREC	B2A3	Eastern plateau	250	47	10	193	36	37	41	0.027027	5236.2	22020	535	NA	NA	NA	NA	NA	NA	NA	NA	NA	FALSE	NA	NA	NA	NA	NA	NA	NA	NA	NA	NA	NA	NA	NA	NA	NA	NA	NA	NA	NA	NA	NA	NA	NA	NA	NA
ANEREC_B2A4	ANEREC	B2A4	Eastern plateau	300	51	12	237	47	48	56	0.0208333	13780.6	116675	4784	0	0	0	0	0	0	0	0	0	TRUE	138	138	176	178	229	253	NA	NA	229	229	173	179	232	234	163	177	163	185	150	164	297	297	177	186	NA
ANEREC_B2A5	ANEREC	B2A5	Eastern plateau	250	40	29	181	55	70	72	0.214286	NA	NA	NA	NA	NA	NA	NA	NA	NA	NA	NA	NA	FALSE	NA	NA	NA	NA	NA	NA	NA	NA	NA	NA	NA	NA	NA	NA	NA	NA	NA	NA	NA	NA	NA	NA	NA	NA	NA
ANEREC_B3A1	ANEREC	B3A1	Eastern plateau	415	80	10	325	62	69	72	0.101449	NA	NA	NA	NA	NA	NA	NA	NA	NA	NA	NA	NA	FALSE	NA	NA	NA	NA	NA	NA	NA	NA	NA	NA	NA	NA	NA	NA	NA	NA	NA	NA	NA	NA	NA	NA	NA	NA	NA
ANEREC_B3A2	ANEREC	B3A2	Eastern plateau	400	30	8	362	68	73	82	0.0684932	14733.9	146384	12175	0	0	0	0	0	0	46	1	0	TRUE	138	138	178	178	239	249	NA	NA	229	229	173	173	234	234	143	167	185	185	150	162	295	295	NA	NA	233
ANEREC_B3A3	ANEREC	B3A3	Eastern plateau	430	50	14	366	68	73	82	0.0684932	16424.6	25168	13429	0	0	8	0	0	0	49	2	0	TRUE	127	140	182	182	229	239	308	308	214	214	173	173	222	248	149	149	NA	NA	150	162	297	297	NA	NA	231
ANEREC_B3A4	ANEREC	B3A4	Eastern plateau	350	50	27	273	49	63	70	0.222222	10835.6	115768	1322	NA	NA	NA	NA	NA	NA	NA	NA	NA	FALSE	NA	NA	NA	NA	NA	NA	NA	NA	NA	NA	NA	NA	NA	NA	NA	NA	NA	NA	NA	NA	NA	NA	NA	NA	NA
ANEREC_B3A5	ANEREC	B3A5	Eastern plateau	280	30	17	233	64	62	64	-0.0322581	NA	NA	NA	NA	NA	NA	NA	NA	NA	NA	NA	NA	FALSE	NA	NA	NA	NA	NA	NA	NA	NA	NA	NA	NA	NA	NA	NA	NA	NA	NA	NA	NA	NA	NA	NA	NA	NA	NA
ANEREC_B4A1	ANEREC	B4A1	Eastern plateau	400	60	17	323	68	75	85	0.0933333	NA	NA	NA	NA	NA	NA	NA	NA	NA	NA	NA	NA	FALSE	NA	NA	NA	NA	NA	NA	NA	NA	NA	NA	NA	NA	NA	NA	NA	NA	NA	NA	NA	NA	NA	NA	NA	NA	NA
ANEREC_B4A2	ANEREC	B4A2	Eastern plateau	450	40	30	380	77	80	84	0.0375	15869.8	116400	12718	0	2	0	0	7	0	27	0	0	TRUE	127	138	176	186	231	239	309	334	214	237	173	173	232	232	149	149	163	175	150	164	297	297	177	180	231
ANEREC_B4A3	ANEREC	B4A3	Eastern plateau	400	50	15	335	67	65	67	-0.0307692	16147.7	117126	16475	NA	NA	NA	NA	NA	NA	NA	NA	NA	FALSE	NA	NA	NA	NA	NA	NA	NA	NA	NA	NA	NA	NA	NA	NA	NA	NA	NA	NA	NA	NA	NA	NA	NA	NA	NA
ANEREC_B4A4	ANEREC	B4A4	Eastern plateau	450	NA	NA	400	NA	NA	NA	NA	18706.2	206430	16455	0	0	88	0	14	16	73	0	0	TRUE	138	138	178	178	233	233	NA	NA	229	235	177	177	216	222	153	153	198	198	150	191	297	297	NA	NA	NA
ANEREC_B4A5	ANEREC	B4A5	Eastern plateau	500	55	12	433	74	79	94	0.0632911	NA	NA	NA	NA	NA	NA	NA	NA	NA	NA	NA	NA	FALSE	NA	NA	NA	NA	NA	NA	NA	NA	NA	NA	NA	NA	NA	NA	NA	NA	NA	NA	NA	NA	NA	NA	NA	NA	NA
ANEREC_B5A1	ANEREC	B5A1	Eastern plateau	320	39	18	263	68	58	76	-0.172414	NA	NA	NA	0	0	0	0	0	0	0	0	0	TRUE	134	134	178	210	227	239	NA	NA	NA	NA	171	171	234	234	NA	NA	NA	NA	150	154	300	300	171	171	229
ANEREC_B5A2	ANEREC	B5A2	Eastern plateau	400	38	29	333	73	77	78	0.0519481	22997.1	71105	4520	NA	NA	NA	NA	NA	NA	NA	NA	NA	TRUE	134	134	180	184	225	227	NA	NA	NA	NA	NA	NA	228	232	NA	NA	NA	NA	154	195	NA	NA	171	171	NA
ANEREC_B5A3	ANEREC	B5A3	Eastern plateau	320	75	13	232	44	41	45	-0.0731707	6077.81	65147	3177	0	0	0	28	0	0	95	0	0	TRUE	136	140	176	176	229	232	306	338	210	233	175	198	234	234	153	153	NA	NA	150	164	297	297	NA	NA	231
ANEREC_B5A4	ANEREC	B5A4	Eastern plateau	350	25	NA	325	NA	63	NA	NA	10989.9	69487	5142	NA	NA	NA	NA	NA	NA	NA	NA	NA	TRUE	127	130	178	182	241	241	NA	NA	210	237	NA	NA	234	234	157	157	NA	NA	150	150	NA	NA	171	183	NA
ANEREC_B5A5	ANEREC	B5A5	Eastern plateau	430	35	17	378	75	76	89	0.0131579	NA	NA	NA	NA	NA	NA	NA	NA	NA	NA	NA	NA	FALSE	NA	NA	NA	NA	NA	NA	NA	NA	NA	NA	NA	NA	NA	NA	NA	NA	NA	NA	NA	NA	NA	NA	NA	NA	NA
ANEREC_B6A1	ANEREC	B6A1	Eastern plateau	380	72	17	291	72	75	84	0.04	NA	NA	NA	0	0	0	0	0	0	7	0	0	TRUE	127	140	182	182	235	251	332	332	237	237	175	177	219	236	149	161	NA	NA	150	167	297	297	NA	NA	231
ANEREC_B6A2	ANEREC	B6A2	Eastern plateau	420	36	17	367	76	80	93	0.05	23582.1	163303	5701	NA	NA	NA	NA	NA	NA	NA	NA	NA	TRUE	NA	NA	176	182	241	241	NA	NA	214	214	NA	NA	NA	NA	149	153	NA	NA	NA	NA	NA	NA	NA	NA	NA
ANEREC_B6A3	ANEREC	B6A3	Eastern plateau	400	28	19	353	67	79	81	0.151899	17716.6	165930	9135	0	0	5	0	0	0	0	0	0	TRUE	138	138	176	182	241	245	309	309	214	229	173	173	222	231	149	149	NA	NA	154	162	297	297	177	180	229
ANEREC_B6A4	ANEREC	B6A4	Eastern plateau	380	36	9	335	70	67	73	-0.0447761	21896.6	31481	6292	0	0	21	0	0	0	8	0	0	TRUE	NA	NA	176	178	229	251	NA	NA	219	227	177	177	NA	NA	NA	NA	NA	NA	NA	NA	297	297	NA	NA	NA
ANEREC_B6A5	ANEREC	B6A5	Eastern plateau	350	48	19	283	64	70	82	0.0857143	NA	NA	NA	0	0	0	0	0	14	5	0	0	TRUE	138	140	176	180	227	241	NA	NA	210	233	177	177	225	232	153	167	167	185	150	162	NA	NA	NA	NA	NA
ANEREG_B1A1	ANEREG	B1A1	Eastern plateau	260	10	5	250	58	49	64	-0.183673	NA	NA	NA	NA	NA	NA	NA	NA	NA	NA	NA	NA	FALSE	NA	NA	NA	NA	NA	NA	NA	NA	NA	NA	NA	NA	NA	NA	NA	NA	NA	NA	NA	NA	NA	NA	NA	NA	NA
ANEREG_B1A2	ANEREG	B1A2	Eastern plateau	260	NA	NA	260	NA	NA	NA	NA	10087.6	90115	5374	411	1	6	16	35	0	31	0	0	TRUE	134	138	178	200	231	241	NA	NA	219	233	172	179	225	225	143	159	NA	NA	150	154	297	300	174	177	223
ANEREG_B1A3	ANEREG	B1A3	Eastern plateau	350	NA	NA	350	NA	NA	NA	NA	13217.7	167566	18120	589	2	10	69	60	6	32	0	0	TRUE	134	138	176	182	233	241	NA	NA	219	227	173	173	222	222	145	169	115	115	150	154	300	300	174	174	229
ANEREG_B1A4	ANEREG	B1A4	Eastern plateau	300	NA	NA	300	NA	NA	NA	NA	8302.82	175572	4485	282	5	0	33	1	10	7	0	0	TRUE	127	138	182	202	245	256	NA	NA	219	233	179	179	222	234	143	159	167	167	191	150	297	297	174	186	231
ANEREG_B1A5	ANEREG	B1A5	Eastern plateau	400	16	10	384	85	96	93	0.114583	NA	NA	NA	NA	NA	NA	NA	NA	NA	NA	NA	NA	FALSE	NA	NA	NA	NA	NA	NA	NA	NA	NA	NA	NA	NA	NA	NA	NA	NA	NA	NA	NA	NA	NA	NA	NA	NA	NA
ANEREG_B2A1	ANEREG	B2A1	Eastern plateau	380	12	7	368	86	90	89	0.0444444	NA	NA	NA	NA	NA	NA	NA	NA	NA	NA	NA	NA	FALSE	NA	NA	NA	NA	NA	NA	NA	NA	NA	NA	NA	NA	NA	NA	NA	NA	NA	NA	NA	NA	NA	NA	NA	NA	NA
ANEREG_B2A2	ANEREG	B2A2	Eastern plateau	290	NA	NA	290	NA	NA	NA	NA	6513.5	25970	5645	160	0	10	24	40	0	0	0	0	TRUE	130	130	180	180	243	253	NA	NA	219	219	171	179	222	232	143	143	NA	NA	164	191	297	297	174	174	225
ANEREG_B2A3	ANEREG	B2A3	Eastern plateau	340	NA	NA	340	NA	NA	NA	NA	14845.6	92976	26618	NA	NA	NA	NA	NA	NA	NA	NA	NA	FALSE	NA	NA	NA	NA	NA	NA	NA	NA	NA	NA	NA	NA	NA	NA	NA	NA	NA	NA	NA	NA	NA	NA	NA	NA	NA
ANEREG_B2A4	ANEREG	B2A4	Eastern plateau	400	15	5	385	85	87	89	0.0229885	12308.5	151463	3238	653	0	19	55	393	0	59	0	0	TRUE	127	138	176	202	245	253	NA	NA	217	219	177	177	222	227	145	145	163	163	157	191	297	297	NA	NA	221
ANEREG_B2A5	ANEREG	B2A5	Eastern plateau	340	NA	NA	340	NA	NA	NA	NA	NA	NA	NA	NA	NA	NA	NA	NA	NA	NA	NA	NA	FALSE	NA	NA	NA	NA	NA	NA	NA	NA	NA	NA	NA	NA	NA	NA	NA	NA	NA	NA	NA	NA	NA	NA	NA	NA	NA
ANEREG_B3A1	ANEREG	B3A1	Eastern plateau	280	NA	NA	280	NA	NA	NA	NA	NA	NA	NA	NA	NA	NA	NA	NA	NA	NA	NA	NA	FALSE	NA	NA	NA	NA	NA	NA	NA	NA	NA	NA	NA	NA	NA	NA	NA	NA	NA	NA	NA	NA	NA	NA	NA	NA	NA
ANEREG_B3A2	ANEREG	B3A2	Eastern plateau	400	27	10	373	92	85	95	-0.0823529	17299.2	11146	4928	602	1	18	51	0	2	86	0	0	TRUE	127	127	176	182	233	256	NA	NA	219	229	173	173	225	225	145	155	NA	NA	150	157	297	297	171	183	225
ANEREG_B3A3	ANEREG	B3A3	Eastern plateau	400	NA	NA	400	NA	NA	NA	NA	13504.8	73082	6963	544	6	15	35	123	4	46	0	0	TRUE	136	140	176	178	231	241	336	341	219	219	175	190	219	252	143	153	NA	NA	150	191	297	297	NA	NA	229
ANEREG_B3A4	ANEREG	B3A4	Eastern plateau	400	NA	NA	400	NA	NA	NA	NA	13368.7	47879	8301	378	8	10	38	0	0	32	0	0	TRUE	134	134	176	202	229	241	313	313	219	227	173	177	222	222	145	169	NA	NA	150	157	287	300	174	174	225
ANEREG_B3A5	ANEREG	B3A5	Eastern plateau	350	NA	NA	350	NA	NA	NA	NA	NA	NA	NA	NA	NA	NA	NA	NA	NA	NA	NA	NA	FALSE	NA	NA	NA	NA	NA	NA	NA	NA	NA	NA	NA	NA	NA	NA	NA	NA	NA	NA	NA	NA	NA	NA	NA	NA	NA
ANEREG_B4A1	ANEREG	B4A1	Eastern plateau	300	NA	NA	300	NA	NA	NA	NA	NA	NA	NA	NA	NA	NA	NA	NA	NA	NA	NA	NA	FALSE	NA	NA	NA	NA	NA	NA	NA	NA	NA	NA	NA	NA	NA	NA	NA	NA	NA	NA	NA	NA	NA	NA	NA	NA	NA
ANEREG_B4A2	ANEREG	B4A2	Eastern plateau	450	30	19	420	84	89	84	0.0561798	26339.8	270568	53227	420	0	16	65	8	0	41	0	0	TRUE	130	130	178	200	239	243	NA	NA	229	229	172	173	232	232	155	155	NA	NA	150	150	297	300	180	180	223
ANEREG_B4A3	ANEREG	B4A3	Eastern plateau	500	25	NA	475	NA	107	NA	NA	30016.3	60527	22910	680	11	11	83	0	0	35	0	0	TRUE	138	138	178	182	229	235	NA	NA	229	229	172	177	222	234	167	167	NA	NA	150	150	297	297	186	186	231
ANEREG_B4A4	ANEREG	B4A4	Eastern plateau	300	NA	NA	300	NA	NA	NA	NA	8901.81	43298	11990	NA	NA	NA	NA	NA	NA	NA	NA	NA	TRUE	130	130	NA	NA	245	245	NA	NA	NA	NA	NA	NA	222	232	NA	NA	NA	NA	191	191	NA	NA	174	174	NA
ANEREG_B4A5	ANEREG	B4A5	Eastern plateau	450	NA	NA	450	NA	NA	NA	NA	NA	NA	NA	353	0	2	69	48	2	22	7	0	TRUE	130	136	176	176	232	237	NA	NA	229	229	175	177	231	232	155	159	163	185	150	164	295	295	174	186	229
ANEREG_B5A1	ANEREG	B5A1	Eastern plateau	500	NA	NA	500	NA	NA	NA	NA	NA	NA	NA	NA	NA	NA	NA	NA	NA	NA	NA	NA	FALSE	NA	NA	NA	NA	NA	NA	NA	NA	NA	NA	NA	NA	NA	NA	NA	NA	NA	NA	NA	NA	NA	NA	NA	NA	NA
ANEREG_B5A2	ANEREG	B5A2	Eastern plateau	300	NA	NA	300	NA	NA	NA	NA	27950.4	227102	48263	454	0	53	37	113	0	71	33	0	TRUE	138	138	174	176	239	256	NA	NA	227	235	171	171	232	232	166	167	NA	NA	150	162	295	295	180	180	229
ANEREG_B5A3	ANEREG	B5A3	Eastern plateau	325	NA	NA	325	NA	NA	NA	NA	25205.6	175130	43851	509	0	21	47	13	6	6	7	0	TRUE	NA	NA	176	176	209	233	NA	NA	229	229	177	177	234	234	161	161	NA	NA	150	150	295	295	183	186	223
ANEREG_B5A4	ANEREG	B5A4	Eastern plateau	420	NA	NA	420	NA	NA	NA	NA	30682.2	309355	55713	554	0	15	59	47	15	8	0	0	TRUE	138	138	176	176	229	231	346	346	229	229	177	177	234	234	161	161	NA	NA	150	150	295	295	171	180	221
ANEREG_B5A5	ANEREG	B5A5	Eastern plateau	330	NA	NA	330	NA	NA	NA	NA	NA	NA	NA	NA	NA	NA	NA	NA	NA	NA	NA	NA	TRUE	134	134	176	176	245	245	NA	NA	237	237	NA	NA	232	232	159	159	NA	NA	150	150	NA	NA	186	186	229
ANEREG_B6A1	ANEREG	B6A1	Eastern plateau	325	15	8	310	80	95	97	0.157895	NA	NA	NA	NA	NA	NA	NA	NA	NA	NA	NA	NA	FALSE	NA	NA	NA	NA	NA	NA	NA	NA	NA	NA	NA	NA	NA	NA	NA	NA	NA	NA	NA	NA	NA	NA	NA	NA	NA
ANEREG_B6A2	ANEREG	B6A2	Eastern plateau	460	10	NA	450	NA	98	NA	NA	21371	136227	23487	NA	NA	NA	NA	NA	NA	NA	NA	NA	TRUE	130	130	NA	NA	229	239	NA	NA	NA	NA	177	177	232	232	NA	NA	NA	NA	150	150	295	295	171	171	221
ANEREG_B6A3	ANEREG	B6A3	Eastern plateau	550	20	NA	530	NA	89	NA	NA	17272	264382	2585	12	0	27	84	11	54	87	0	0	TRUE	138	138	176	182	227	231	NA	NA	210	219	168	173	222	242	143	149	175	175	150	164	295	307	NA	NA	231
ANEREG_B6A4	ANEREG	B6A4	Eastern plateau	340	3	NA	337	NA	91	NA	NA	10485.1	5275	2148	NA	NA	NA	NA	NA	NA	NA	NA	NA	FALSE	NA	NA	NA	NA	NA	NA	NA	NA	NA	NA	NA	NA	NA	NA	NA	NA	NA	NA	NA	NA	NA	NA	NA	NA	NA
ANEREG_B6A5	ANEREG	B6A5	Eastern plateau	450	10	NA	440	NA	85	NA	NA	NA	NA	NA	NA	NA	NA	NA	NA	NA	NA	NA	NA	FALSE	NA	NA	NA	NA	NA	NA	NA	NA	NA	NA	NA	NA	NA	NA	NA	NA	NA	NA	NA	NA	NA	NA	NA	NA	NA
ANJABV_B1A1	ANJABV	B1A1	South West	423	39	17	384	61	82	65	0.256098	NA	NA	NA	585	0	0	24	33	0	32	942	140	TRUE	134	138	176	176	231	232	344	344	229	229	172	172	222	234	159	163	198	198	150	150	297	297	177	180	229
ANJABV_B1A2	ANJABV	B1A2	South West	587	31	16	556	70	91	75	0.230769	24818.8	189331	80105	112	3	0	8	486	0	12	0	7	TRUE	136	136	178	178	231	237	344	344	239	239	171	171	232	254	161	166	NA	NA	191	199	295	297	180	180	229
ANJABV_B1A3	ANJABV	B1A3	South West	482	47	28	435	63	79	68	0.202532	20617.8	337534	57284	51	3	10	121	94	1	53	519	26	TRUE	134	134	182	182	229	245	NA	NA	219	229	172	177	222	232	143	163	163	185	150	162	NA	NA	NA	NA	231
ANJABV_B1A4	ANJABV	B1A4	South West	504	47	30	457	67	93	74	0.27957	20966	182825	67939	NA	NA	NA	NA	NA	NA	NA	NA	NA	FALSE	NA	NA	NA	NA	NA	NA	NA	NA	NA	NA	NA	NA	NA	NA	NA	NA	NA	NA	NA	NA	NA	NA	NA	NA	NA
ANJABV_B1A5	ANJABV	B1A5	South West	535	44	30	491	60	83	68	0.277108	NA	NA	NA	NA	NA	NA	NA	NA	NA	NA	NA	NA	FALSE	NA	NA	NA	NA	NA	NA	NA	NA	NA	NA	NA	NA	NA	NA	NA	NA	NA	NA	NA	NA	NA	NA	NA	NA	NA
ANJABV_B2A1	ANJABV	B2A1	South West	649	53	14	596	62	77	67	0.194805	NA	NA	NA	21	2	3	9	559	0	13	143	0	TRUE	138	138	178	198	231	231	338	344	227	229	172	177	232	234	163	177	179	179	150	164	297	297	180	180	229
ANJABV_B2A2	ANJABV	B2A2	South West	556	40	23	516	57	80	61	0.2875	11613.5	117211	47110	41	0	0	14	481	0	19	228	20	TRUE	136	136	176	176	209	229	NA	NA	229	241	171	171	234	254	149	177	NA	NA	191	195	297	297	180	180	229
ANJABV_B2A3	ANJABV	B2A3	South West	437	45	21	392	69	78	73	0.115385	12308.2	208660	53668	15	1	11	11	571	0	17	388	263	TRUE	138	138	178	178	229	229	344	344	227	229	172	177	232	234	155	163	NA	NA	150	150	295	297	180	180	229
ANJABV_B2A4	ANJABV	B2A4	South West	528	44	12	484	63	84	69	0.25	22230.1	385953	86913	65	5	6	27	603	11	60	395	19	TRUE	136	136	176	176	229	229	NA	NA	229	237	173	173	222	234	163	163	NA	NA	150	164	295	297	180	180	233
ANJABV_B2A5	ANJABV	B2A5	South West	443	43	29	400	63	93	77	0.322581	NA	NA	NA	31	0	38	7	546	0	20	137	419	TRUE	134	140	178	178	227	227	NA	NA	235	239	171	173	225	234	161	161	174	174	150	162	295	295	183	183	229
ANJABV_B3A1	ANJABV	B3A1	South West	432	42	25	390	74	87	77	0.149425	NA	NA	NA	32	0	123	6	775	0	18	140	99	TRUE	138	138	176	182	229	249	326	344	229	229	172	177	232	234	155	157	NA	NA	150	164	295	297	180	180	229
ANJABV_B3A2	ANJABV	B3A2	South West	434	44	25	390	68	95	73	0.284211	24888.5	170140	60464	NA	NA	NA	NA	NA	NA	NA	NA	NA	TRUE	NA	NA	NA	NA	229	229	NA	NA	NA	NA	171	173	222	234	NA	NA	NA	NA	150	162	295	297	180	180	NA
ANJABV_B3A3	ANJABV	B3A3	South West	464	37	24	427	65	85	71	0.235294	22064.4	170338	54773	NA	NA	NA	NA	NA	NA	NA	NA	NA	FALSE	NA	NA	NA	NA	NA	NA	NA	NA	NA	NA	NA	NA	NA	NA	NA	NA	NA	NA	NA	NA	NA	NA	NA	NA	NA
ANJABV_B3A4	ANJABV	B3A4	South West	558	41	17	517	66	89	70	0.258427	27164.7	146450	90692	664	22	5	9	1101	11	112	3	196	TRUE	132	138	176	176	229	231	326	341	217	229	172	172	219	234	157	159	163	185	150	150	297	297	180	180	233
ANJABV_B3A5	ANJABV	B3A5	South West	505	67	28	438	59	83	66	0.289157	NA	NA	NA	NA	NA	NA	NA	NA	NA	NA	NA	NA	FALSE	NA	NA	NA	NA	NA	NA	NA	NA	NA	NA	NA	NA	NA	NA	NA	NA	NA	NA	NA	NA	NA	NA	NA	NA	NA
ANJABV_B4A1	ANJABV	B4A1	South West	530	38	19	492	84	98	95	0.142857	NA	NA	NA	NA	NA	NA	NA	NA	NA	NA	NA	NA	FALSE	NA	NA	NA	NA	NA	NA	NA	NA	NA	NA	NA	NA	NA	NA	NA	NA	NA	NA	NA	NA	NA	NA	NA	NA	NA
ANJABV_B4A2	ANJABV	B4A2	South West	495	68	10	427	86	96	89	0.104167	35826	473634	95550	276	6	4	300	556	3	31	306	255	TRUE	138	138	176	176	229	249	309	326	210	229	173	173	216	234	149	149	117	185	150	162	295	297	180	180	229
ANJABV_B4A3	ANJABV	B4A3	South West	416	45	18	371	56	63	59	0.111111	20920.5	271546	62100	NA	NA	NA	NA	NA	NA	NA	NA	NA	TRUE	130	138	176	182	229	245	336	336	219	219	NA	NA	216	222	143	143	163	185	150	150	297	297	174	174	231
ANJABV_B4A4	ANJABV	B4A4	South West	498	55	19	443	81	91	86	0.10989	32827.7	361468	104917	NA	NA	NA	NA	NA	NA	NA	NA	NA	TRUE	134	138	176	182	229	239	NA	NA	237	237	NA	NA	216	222	149	149	163	185	150	162	297	297	174	174	231
ANJABV_B4A5	ANJABV	B4A5	South West	412	97	17	315	56	83	64	0.325301	NA	NA	NA	152	0	0	8	527	0	7	243	286	TRUE	136	136	178	178	227	229	344	344	229	237	173	175	219	232	157	163	163	185	150	162	297	297	180	180	233
ANJABV_B5A1	ANJABV	B5A1	South West	432	72	25	360	67	82	75	0.182927	NA	NA	NA	115	0	145	13	355	0	23	213	275	TRUE	136	140	176	176	229	245	326	344	229	229	172	172	218	219	157	161	NA	NA	150	150	297	297	NA	NA	229
ANJABV_B5A2	ANJABV	B5A2	South West	425	49	38	376	68	98	76	0.306122	22478.6	192124	78661	318	11	17	10	528	8	110	175	0	TRUE	138	140	178	178	229	239	NA	NA	227	231	171	171	234	234	157	163	179	179	150	150	295	297	180	180	229
ANJABV_B5A3	ANJABV	B5A3	South West	403	65	33	338	70	89	77	0.213483	25124.9	236641	100087	NA	NA	NA	NA	NA	NA	NA	NA	NA	FALSE	NA	NA	NA	NA	NA	NA	NA	NA	NA	NA	NA	NA	NA	NA	NA	NA	NA	NA	NA	NA	NA	NA	NA	NA	NA
ANJABV_B5A4	ANJABV	B5A4	South West	551	35	27	516	79	99	83	0.20202	26158.5	324532	65845	24	1	0	160	423	0	21	234	28	TRUE	138	138	176	178	231	232	346	346	229	229	172	175	234	234	163	167	163	185	164	164	297	297	NA	NA	231
ANJABV_B5A5	ANJABV	B5A5	South West	587	40	32	547	76	90	77	0.155556	NA	NA	NA	83	0	4	6	48	0	13	434	134	TRUE	140	140	176	178	229	237	NA	NA	227	227	172	177	219	222	161	161	163	185	150	150	297	297	NA	NA	229
ANJABV_B6A1	ANJABV	B6A1	South West	446	39	25	407	63	75	69	0.16	NA	NA	NA	NA	NA	NA	NA	NA	NA	NA	NA	NA	TRUE	134	134	178	178	229	252	NA	NA	229	235	NA	NA	234	234	153	163	185	185	150	150	NA	NA	180	180	NA
ANJABV_B6A2	ANJABV	B6A2	South West	377	38	18	339	66	75	68	0.12	21767.7	306954	71151	NA	NA	NA	NA	NA	NA	NA	NA	NA	TRUE	138	138	176	176	NA	NA	NA	NA	NA	NA	NA	NA	234	234	NA	NA	NA	NA	150	150	NA	NA	NA	NA	NA
ANJABV_B6A3	ANJABV	B6A3	South West	476	42	29	434	71	78	73	0.0897436	25706	319048	67110	581	7	7	9	6	1	69	447	35	TRUE	132	132	176	176	231	232	344	344	229	233	173	175	232	234	163	185	NA	NA	150	150	297	297	180	180	233
ANJABV_B6A4	ANJABV	B6A4	South West	400	39	22	361	70	80	72	0.125	30016.4	233365	104406	NA	NA	NA	NA	NA	NA	NA	NA	NA	FALSE	NA	NA	NA	NA	NA	NA	NA	NA	NA	NA	NA	NA	NA	NA	NA	NA	NA	NA	NA	NA	NA	NA	NA	NA	NA
ANJABV_B6A5	ANJABV	B6A5	South West	433	50	31	383	71	76	72	0.0657895	NA	NA	NA	1020	0	0	28	787	0	123	0	118	TRUE	132	138	176	176	229	245	344	344	229	229	173	173	234	236	163	185	163	185	150	150	297	297	180	180	231
ANPELA_B1A1	ANPELA	B1A1	Eastern plateau	370	70	35	300	52	58	64	0.103448	NA	NA	NA	575	9	8	7	18	2	17	0	0	TRUE	NA	NA	170	178	NA	NA	NA	NA	231	231	172	177	225	232	NA	NA	NA	NA	150	162	NA	NA	NA	NA	229
ANPELA_B1A2	ANPELA	B1A2	Eastern plateau	365	30	18	335	81	87	83	0.0689655	6987.34	110488	103884	936	21	12	41	14	0	109	0	4	TRUE	138	138	176	178	229	233	NA	NA	237	237	172	172	232	232	177	177	NA	NA	150	164	297	297	180	180	229
ANPELA_B1A3	ANPELA	B1A3	Eastern plateau	565	46	36	529	64	88	81	0.272727	11399	157958	45863	NA	NA	NA	NA	NA	NA	NA	NA	NA	FALSE	NA	NA	NA	NA	NA	NA	NA	NA	NA	NA	NA	NA	NA	NA	NA	NA	NA	NA	NA	NA	NA	NA	NA	NA	NA
ANPELA_B1A4	ANPELA	B1A4	Eastern plateau	510	60	29	481	69	81	87	0.148148	13462.6	239978	60484	998	10	18	26	96	5	69	0	11	TRUE	134	134	178	180	243	243	NA	NA	214	229	171	179	222	234	NA	NA	175	185	150	162	295	295	NA	NA	NA
ANPELA_B1A5	ANPELA	B1A5	Eastern plateau	610	60	30	580	53	64	65	0.171875	NA	NA	NA	923	11	7	35	38	18	64	0	6	TRUE	138	138	176	176	233	233	NA	NA	225	225	171	177	222	222	NA	NA	NA	NA	150	162	NA	NA	NA	NA	231
ANPELA_B2A1	ANPELA	B2A1	Eastern plateau	550	87	44	506	59	60	62	0.0166667	NA	NA	NA	837	11	10	39	10	3	32	0	3	TRUE	NA	NA	176	182	239	239	343	343	233	233	173	177	225	234	171	171	163	163	150	162	295	295	177	183	233
ANPELA_B2A2	ANPELA	B2A2	Eastern plateau	580	50	19	561	74	86	81	0.139535	12483.4	245551	39586	1510	22	8	29	63	33	106	0	12	TRUE	138	138	176	200	229	250	326	326	221	233	171	172	234	234	149	155	165	185	150	150	297	297	183	183	231
ANPELA_B2A3	ANPELA	B2A3	Eastern plateau	700	36	21	679	101	100.5	102	-0.00497512	22696.9	393623	34805	1796	16	5	28	58	26	131	0	11	TRUE	138	138	176	178	227	229	343	343	233	239	172	175	231	232	153	153	165	167	150	164	295	297	NA	NA	229
ANPELA_B2A4	ANPELA	B2A4	Eastern plateau	610	22	5	605	NA	108	NA	NA	13433.1	154937	35968	NA	NA	NA	NA	NA	NA	NA	NA	NA	FALSE	NA	NA	NA	NA	NA	NA	NA	NA	NA	NA	NA	NA	NA	NA	NA	NA	NA	NA	NA	NA	NA	NA	NA	NA	NA
ANPELA_B2A5	ANPELA	B2A5	Eastern plateau	545	89	31	514	49	57	61	0.140351	NA	NA	NA	914	4	4	23	16	19	52	0	4	TRUE	138	138	176	176	231	232	326	326	235	235	175	175	216	222	155	155	163	185	150	164	297	297	NA	NA	229
ANPELA_B3A1	ANPELA	B3A1	Eastern plateau	600	37	15	585	94	103	97	0.0873786	NA	NA	NA	NA	NA	NA	NA	NA	NA	NA	NA	NA	FALSE	NA	NA	NA	NA	NA	NA	NA	NA	NA	NA	NA	NA	NA	NA	NA	NA	NA	NA	NA	NA	NA	NA	NA	NA	NA
ANPELA_B3A2	ANPELA	B3A2	Eastern plateau	610	47	18	592	85	95	94	0.105263	14095.3	243217	32367	1334	12	0	42	25	3	134	0	13	TRUE	NA	NA	176	178	NA	NA	NA	NA	210	210	183	183	222	234	NA	NA	185	185	150	162	NA	NA	NA	NA	NA
ANPELA_B3A3	ANPELA	B3A3	Eastern plateau	667	37	12	655	NA	124	NA	NA	24817.2	186348	24259	NA	NA	NA	NA	NA	NA	NA	NA	NA	FALSE	NA	NA	NA	NA	NA	NA	NA	NA	NA	NA	NA	NA	NA	NA	NA	NA	NA	NA	NA	NA	NA	NA	NA	NA	NA
ANPELA_B3A4	ANPELA	B3A4	Eastern plateau	610	55	34	576	63	78	80	0.192308	10989.8	196783	18634	748	0	1	23	7	0	57	0	4	TRUE	134	134	170	176	NA	NA	NA	NA	227	235	179	179	220	234	153	153	163	185	150	162	297	297	NA	NA	231
ANPELA_B3A5	ANPELA	B3A5	Eastern plateau	590	63	32	558	78	84	89	0.0714286	NA	NA	NA	349	7	0	55	42	3	80	0	16	TRUE	138	138	176	176	229	229	NA	NA	210	219	173	197	231	232	NA	NA	167	175	150	191	NA	NA	NA	NA	NA
ANPELA_B4A1	ANPELA	B4A1	Eastern plateau	620	45	25	595	81.5	85	88	0.0411765	NA	NA	NA	1192	2	1	10	13	0	103	0	4	TRUE	138	138	176	176	227	249	NA	NA	221	241	172	172	216	232	NA	NA	NA	NA	150	164	295	297	NA	NA	231
ANPELA_B4A2	ANPELA	B4A2	Eastern plateau	490	77	17	473	57.5	53.5	66.5	-0.0747664	6058.62	240567	48129	NA	NA	NA	NA	NA	NA	NA	NA	NA	TRUE	138	138	NA	NA	209	229	NA	NA	NA	NA	171	173	222	234	NA	NA	NA	NA	150	164	295	297	177	180	229
ANPELA_B4A3	ANPELA	B4A3	Eastern plateau	560	46	23	537	76	93.5	93.5	0.187166	16923.9	299476	19172	1407	6	0	75	17	2	168	1	5	TRUE	138	138	178	182	232	249	326	326	229	239	172	175	228	234	161	177	NA	NA	150	164	297	297	NA	NA	233
ANPELA_B4A4	ANPELA	B4A4	Eastern plateau	600	38	22	578	80	90	85.5	0.111111	13002.7	335374	18119	1599	0	6	31	11	3	90	0	2	TRUE	136	138	176	178	229	229	NA	NA	229	235	179	190	222	232	155	159	NA	NA	150	164	297	307	NA	NA	229
ANPELA_B4A5	ANPELA	B4A5	Eastern plateau	580	40	28	552	71.5	80.5	78.5	0.111801	NA	NA	NA	1777	2	10	7	9	0	106	0	3	TRUE	138	140	178	178	229	233	326	326	229	229	177	177	234	234	153	157	185	185	150	162	295	297	NA	NA	231
ANPELA_B5A1	ANPELA	B5A1	Eastern plateau	510	77	25	485	59	63	68	0.0634921	NA	NA	NA	1000	2	4	49	25	0	87	0	9	TRUE	134	134	174	176	NA	NA	NA	NA	223	227	179	179	225	234	NA	NA	163	163	150	191	NA	NA	NA	NA	NA
ANPELA_B5A2	ANPELA	B5A2	Eastern plateau	400	48	23	377	53	69	70	0.231884	7673	147268	150394	NA	NA	NA	NA	NA	NA	NA	NA	NA	TRUE	138	140	NA	NA	229	233	306	341	NA	NA	171	173	234	234	NA	NA	NA	NA	150	164	297	297	171	180	229
ANPELA_B5A3	ANPELA	B5A3	Eastern plateau	520	50	19	501	74	80	81	0.075	17572.8	540596	35714	1319	5	9	44	17	7	62	0	8	TRUE	136	136	178	178	227	229	326	326	229	233	172	172	231	232	151	151	NA	NA	150	162	295	295	NA	NA	229
ANPELA_B5A4	ANPELA	B5A4	Eastern plateau	545	48	44	501	55	64	65	0.140625	9789.7	153534	54173	812	3	5	45	7	4	53	0	1	TRUE	136	136	176	200	227	227	NA	NA	229	233	171	171	232	232	151	151	NA	NA	150	150	295	295	180	180	229
ANPELA_B5A5	ANPELA	B5A5	Eastern plateau	520	38	10	510	64.5	86	80	0.25	NA	NA	NA	812	4	2	38	9	2	60	0	8	TRUE	134	138	176	178	227	227	NA	NA	221	237	173	179	234	234	143	166	NA	NA	150	164	295	297	180	180	233
ANPELA_B6A1	ANPELA	B6A1	Eastern plateau	525	42	23	502	90.5	111	108.5	0.184685	NA	NA	NA	NA	NA	NA	NA	NA	NA	NA	NA	NA	TRUE	NA	NA	NA	NA	NA	NA	NA	NA	NA	NA	177	177	NA	NA	NA	NA	NA	NA	NA	NA	NA	NA	NA	NA	NA
ANPELA_B6A2	ANPELA	B6A2	Eastern plateau	490	50	19	471	60	72.5	76	0.172414	8752.04	187645	28983	NA	NA	NA	NA	NA	NA	NA	NA	NA	TRUE	134	138	NA	NA	233	253	NA	NA	NA	NA	171	172	216	222	NA	NA	NA	NA	150	150	295	297	171	183	231
ANPELA_B6A3	ANPELA	B6A3	Eastern plateau	510	55	29	481	62	71.5	69	0.132867	9919.02	295547	34089	802	1	3	31	9	0	77	0	3	TRUE	138	138	176	178	232	251	NA	NA	233	237	175	177	219	222	149	155	163	185	150	162	NA	NA	NA	NA	231
ANPELA_B6A4	ANPELA	B6A4	Eastern plateau	580	48	21	559	83.5	94.5	90.5	0.116402	15797.8	325257	28907	2267	7	12	52	41	3	223	0	9	TRUE	136	136	176	176	229	232	NA	NA	NA	NA	175	175	234	234	149	149	163	185	150	164	297	297	NA	NA	229
ANPELA_B6A5	ANPELA	B6A5	Eastern plateau	420	70	47	373	69	84	82	0.178571	NA	NA	NA	755	8	6	48	18	2	77	0	3	TRUE	134	134	176	176	NA	NA	NA	NA	233	233	177	177	225	232	153	153	167	167	150	162	NA	NA	183	186	NA
ANRILE_B1A1	ANRILE	B1A1	Eastern plateau	450	113	11	439	65	64	72	-0.015625	NA	NA	NA	0	0	0	0	1	0	0	0	0	TRUE	138	138	176	178	231	231	344	344	229	229	175	177	216	234	161	187	127	127	150	162	NA	NA	NA	NA	229
ANRILE_B1A2	ANRILE	B1A2	Eastern plateau	475	48	10	465	81	90	88	0.1	15295.6	128496	2438	NA	NA	NA	NA	NA	NA	NA	NA	NA	TRUE	NA	NA	176	176	NA	NA	NA	NA	229	229	NA	NA	NA	NA	155	155	163	163	NA	NA	NA	NA	NA	NA	NA
ANRILE_B1A3	ANRILE	B1A3	Eastern plateau	450	105	17	433	62	68	91	0.0882353	10821	24958	2656	0	0	0	3	2	0	0	3	0	TRUE	127	140	NA	NA	229	241	NA	NA	223	223	175	177	222	232	NA	NA	165	165	150	157	NA	NA	171	180	231
ANRILE_B1A4	ANRILE	B1A4	Eastern plateau	445	35	10	435	87	96	93	0.09375	12725.1	18592	2357	0	0	0	2	0	0	0	0	0	TRUE	138	138	170	178	229	249	NA	NA	217	229	175	177	216	232	153	153	163	185	150	162	NA	NA	186	186	221
ANRILE_B1A5	ANRILE	B1A5	Eastern plateau	410	97	12	398	82	80	80	-0.025	NA	NA	NA	0	0	0	0	0	0	1	0	0	TRUE	142	142	176	182	232	232	332	332	233	237	183	183	231	236	149	149	127	127	150	162	NA	NA	171	180	237
ANRILE_B2A1	ANRILE	B2A1	Eastern plateau	385	73	25	360	58	65	69	0.107692	NA	NA	NA	NA	NA	NA	NA	NA	NA	NA	NA	NA	TRUE	130	138	176	178	229	245	326	344	229	235	NA	NA	216	232	153	161	163	185	150	150	295	297	171	180	229
ANRILE_B2A2	ANRILE	B2A2	Eastern plateau	415	34	19	396	67	69	78	0.0289855	11299.8	30188	1633	0	0	0	0	2	0	6	2	0	TRUE	130	138	178	178	239	245	NA	NA	229	229	173	177	232	232	161	161	185	185	150	150	295	297	NA	NA	229
ANRILE_B2A3	ANRILE	B2A3	Eastern plateau	550	15	18	532	112	121	116	0.0743802	48933	198823	7518	0	7	0	1	0	0	0	2	0	TRUE	130	130	176	178	233	245	NA	NA	229	229	177	177	234	234	161	187	NA	NA	150	150	295	297	NA	NA	233
ANRILE_B2A4	ANRILE	B2A4	Eastern plateau	440	29	13	427	68	84	80	0.190476	13042.2	13973	1530	0	0	0	1	0	0	0	0	0	TRUE	138	138	176	176	245	249	341	341	231	231	175	175	232	234	167	167	163	185	150	162	295	297	NA	NA	229
ANRILE_B2A5	ANRILE	B2A5	Eastern plateau	540	54	17	523	79	92	96	0.141304	NA	NA	NA	0	5	0	3	7	0	8	0	0	TRUE	130	140	176	176	229	233	341	341	229	235	177	177	232	234	159	159	163	185	150	157	295	297	NA	NA	221
ANRILE_B3A1	ANRILE	B3A1	Eastern plateau	535	40	24	511	70	115	100	0.391304	NA	NA	NA	0	0	0	0	0	0	29	0	0	TRUE	134	136	176	176	229	229	341	341	229	237	177	177	231	232	159	159	167	175	150	150	295	295	NA	NA	231
ANRILE_B3A2	ANRILE	B3A2	Eastern plateau	445	36	23	422	67	73	75	0.0821918	9384.05	17132	897	0	0	0	0	0	0	0	2	0	TRUE	130	138	176	176	209	229	341	341	229	237	177	177	232	232	155	159	185	185	150	150	295	295	NA	NA	231
ANRILE_B3A3	ANRILE	B3A3	Eastern plateau	425	51	25	400	62	73	81	0.150685	11594.4	111449	4838	0	0	0	0	0	0	26	0	0	TRUE	NA	NA	176	180	231	231	309	309	210	239	177	177	225	234	149	163	181	181	150	162	297	297	NA	NA	225
ANRILE_B3A4	ANRILE	B3A4	Eastern plateau	420	42	12	408	78	95	91	0.178947	15485.3	21922	1822	NA	NA	NA	NA	NA	NA	NA	NA	NA	FALSE	NA	NA	NA	NA	NA	NA	NA	NA	NA	NA	NA	NA	NA	NA	NA	NA	NA	NA	NA	NA	NA	NA	NA	NA	NA
ANRILE_B3A5	ANRILE	B3A5	Eastern plateau	493	33	11	482	80	86	82	0.0697674	NA	NA	NA	NA	NA	NA	NA	NA	NA	NA	NA	NA	TRUE	130	136	176	176	227	227	338	344	229	237	NA	NA	231	231	153	153	163	185	150	150	NA	NA	171	174	233
ANRILE_B4A1	ANRILE	B4A1	Eastern plateau	535	42	16	519	88	114	66	0.22807	NA	NA	NA	0	0	0	0	0	0	0	38	0	TRUE	138	138	176	176	229	232	341	341	235	235	173	173	234	234	161	171	179	179	150	150	297	297	171	171	229
ANRILE_B4A2	ANRILE	B4A2	Eastern plateau	515	74	32	483	61	67	78	0.0895522	14071.6	50394	2029	0	0	0	2	0	0	0	1	0	TRUE	130	138	176	176	233	243	341	341	229	235	173	177	234	234	155	161	183	185	150	150	295	297	186	186	229
ANRILE_B4A3	ANRILE	B4A3	Eastern plateau	475	36	17	458	64	82	92	0.219512	12347	73009	3369	NA	NA	NA	NA	NA	NA	NA	NA	NA	FALSE	NA	NA	NA	NA	NA	NA	NA	NA	NA	NA	NA	NA	NA	NA	NA	NA	NA	NA	NA	NA	NA	NA	NA	NA	NA
ANRILE_B4A4	ANRILE	B4A4	Eastern plateau	430	83	22	408	46	51	60	0.0980392	5825.08	95136	5312	0	0	0	3	1	0	1	4	0	TRUE	138	138	180	182	241	245	NA	NA	219	219	179	179	222	257	143	143	163	185	150	191	NA	NA	174	174	231
ANRILE_B4A5	ANRILE	B4A5	Eastern plateau	425	33	15	410	65	83	82	0.216867	NA	NA	NA	NA	NA	NA	NA	NA	NA	NA	NA	NA	TRUE	130	140	180	200	227	231	NA	NA	219	219	NA	NA	222	257	151	151	163	185	157	195	NA	NA	174	174	231
ANRILE_B5A1	ANRILE	B5A1	Eastern plateau	505	44	30	475	85	109	99	0.220183	NA	NA	NA	0	0	0	0	0	0	0	0	0	TRUE	138	138	178	178	229	231	326	338	229	229	177	177	232	234	155	167	NA	NA	150	157	295	297	NA	NA	231
ANRILE_B5A2	ANRILE	B5A2	Eastern plateau	300	48	15	285	52	53	62	0.0188679	8155.17	74553	3824	0	0	0	0	0	0	29	3	0	TRUE	NA	NA	176	196	NA	NA	NA	NA	210	214	171	177	222	234	NA	NA	NA	NA	150	162	NA	NA	NA	NA	221
ANRILE_B5A3	ANRILE	B5A3	Eastern plateau	480	50	21	459	55	77	78	0.285714	11560.9	127720	5207	NA	NA	NA	NA	NA	NA	NA	NA	NA	TRUE	NA	NA	NA	NA	NA	NA	326	326	NA	NA	177	177	NA	NA	NA	NA	NA	NA	NA	NA	NA	NA	NA	NA	229
ANRILE_B5A4	ANRILE	B5A4	Eastern plateau	485	35	24	461	59	85	77	0.305882	13740.1	12096	1726	NA	NA	NA	NA	NA	NA	NA	NA	NA	FALSE	NA	NA	NA	NA	NA	NA	NA	NA	NA	NA	NA	NA	NA	NA	NA	NA	NA	NA	NA	NA	NA	NA	NA	NA	NA
ANRILE_B5A5	ANRILE	B5A5	Eastern plateau	540	110	24	516	69	76	79	0.0921053	NA	NA	NA	0	0	0	0	0	0	0	0	0	TRUE	138	138	178	198	227	249	NA	NA	217	233	172	177	231	232	163	163	163	185	150	162	297	300	171	180	229
ANRILE_B6A1	ANRILE	B6A1	Eastern plateau	490	32	20	470	50	66	67	0.242424	NA	NA	NA	NA	NA	NA	NA	NA	NA	NA	NA	NA	FALSE	NA	NA	NA	NA	NA	NA	NA	NA	NA	NA	NA	NA	NA	NA	NA	NA	NA	NA	NA	NA	NA	NA	NA	NA	NA
ANRILE_B6A2	ANRILE	B6A2	Eastern plateau	380	42	20	360	56	73	76	0.232877	8427.01	21771	1207	0	0	0	10	0	0	0	32	0	TRUE	136	136	176	182	233	256	NA	NA	210	214	173	173	232	232	149	149	163	167	150	150	297	297	171	171	231
ANRILE_B6A3	ANRILE	B6A3	Eastern plateau	490	62	22	468	69	89	92	0.224719	21715.1	81165	4858	0	0	4	0	0	3	0	4	0	TRUE	138	138	176	176	229	239	323	323	NA	NA	177	177	232	232	NA	NA	165	165	150	150	NA	NA	NA	NA	229
ANRILE_B6A4	ANRILE	B6A4	Eastern plateau	550	71	28	522	72	88	68	0.181818	8454.63	52662	2813	0	0	0	0	0	5	0	13	0	TRUE	136	136	176	176	229	249	346	346	229	229	177	177	234	234	161	161	NA	NA	150	150	295	295	183	183	233
ANRILE_B6A5	ANRILE	B6A5	Eastern plateau	530	46	14	516	74	80	82	0.075	NA	NA	NA	0	0	0	9	0	4	0	11	0	TRUE	136	136	176	176	235	245	NA	NA	229	229	177	177	231	234	163	167	163	185	150	150	295	297	171	183	233
ANSPCS_B1A1	ANSPCS	B1A1	Northern plateau	476	31	13	432	93	111	95	0.162162	NA	NA	NA	102	2	0	4	3	0	0	0	0	TRUE	130	138	180	182	241	245	334	336	219	229	171	179	222	228	143	143	127	127	150	150	297	297	174	174	225
ANSPCS_B1A2	ANSPCS	B1A2	Northern plateau	464	27	15	422	91	106	100	0.141509	14015.3	136878	19362	142	0	0	0	0	0	0	0	0	TRUE	130	134	176	176	229	233	NA	NA	227	227	177	177	234	234	155	159	185	185	150	150	295	295	171	171	229
ANSPCS_B1A3	ANSPCS	B1A3	Northern plateau	531	33	10	488	87	93	89	0.0645161	15196.8	221783	12296	90	0	0	0	0	0	0	0	0	TRUE	NA	NA	176	196	229	243	NA	NA	219	227	171	200	222	234	143	143	NA	NA	150	191	249	249	183	183	NA
ANSPCS_B1A4	ANSPCS	B1A4	Northern plateau	433	19	13	401	73	84	80	0.130952	15453.1	357387	21386	NA	NA	NA	NA	NA	NA	NA	NA	NA	FALSE	NA	NA	NA	NA	NA	NA	NA	NA	NA	NA	NA	NA	NA	NA	NA	NA	NA	NA	NA	NA	NA	NA	NA	NA	NA
ANSPCS_B1A5	ANSPCS	B1A5	Northern plateau	444	10	NA	434	NA	90	88	NA	NA	NA	NA	NA	NA	NA	NA	NA	NA	NA	NA	NA	FALSE	NA	NA	NA	NA	NA	NA	NA	NA	NA	NA	NA	NA	NA	NA	NA	NA	NA	NA	NA	NA	NA	NA	NA	NA	NA
ANSPCS_B2A1	ANSPCS	B2A1	Northern plateau	375	18	4	353	NA	97	93	NA	NA	NA	NA	NA	NA	NA	NA	NA	NA	NA	NA	NA	TRUE	136	140	180	180	225	251	311	322	219	237	NA	NA	219	252	149	157	NA	NA	150	150	297	297	171	171	231
ANSPCS_B2A2	ANSPCS	B2A2	Northern plateau	377	23	NA	354	NA	75	80	NA	10154	356175	8979	120	0	0	0	0	0	0	0	0	TRUE	130	130	176	182	235	235	322	338	214	219	172	177	245	242	143	169	163	187	150	191	297	300	174	183	229
ANSPCS_B2A3	ANSPCS	B2A3	Northern plateau	400	18	9	373	79	86	82	0.0813953	16099.4	294921	19225	202	0	0	0	0	0	0	0	0	TRUE	130	130	176	176	233	233	326	326	227	227	173	173	232	232	153	159	173	173	150	167	295	295	180	180	231
ANSPCS_B2A4	ANSPCS	B2A4	Northern plateau	425	19	12	394	72	72	74	NA	10822.4	148477	9998	5	0	0	0	0	0	0	0	0	TRUE	130	130	178	178	229	241	NA	NA	229	229	177	180	234	234	159	159	185	185	199	199	295	297	171	180	233
ANSPCS_B2A5	ANSPCS	B2A5	Northern plateau	416	17	8	391	NA	89	86	NA	NA	NA	NA	NA	NA	NA	NA	NA	NA	NA	NA	NA	FALSE	NA	NA	NA	NA	NA	NA	NA	NA	NA	NA	NA	NA	NA	NA	NA	NA	NA	NA	NA	NA	NA	NA	NA	NA	NA
ANSPCS_B3A1	ANSPCS	B3A1	Northern plateau	458	17	9	432	NA	111	106	NA	NA	NA	NA	167	0	0	0	0	0	0	0	0	TRUE	134	138	176	182	227	251	NA	NA	229	233	171	171	232	232	145	153	161	185	150	154	297	300	174	183	229
ANSPCS_B3A2	ANSPCS	B3A2	Northern plateau	415	7	4	404	70	76	77	0.0789474	8654.46	151813	12301	137	0	0	0	0	0	0	0	0	TRUE	134	134	178	178	229	229	NA	NA	227	227	177	177	234	234	NA	NA	181	181	150	162	295	295	171	183	229
ANSPCS_B3A3	ANSPCS	B3A3	Northern plateau	401	18	9	374	67	77	79	0.12987	10227.1	184696	8466	16	0	0	0	2	0	4	4	0	TRUE	NA	NA	178	179	NA	NA	NA	NA	NA	NA	172	172	222	234	NA	NA	181	182	150	162	307	307	NA	NA	NA
ANSPCS_B3A4	ANSPCS	B3A4	Northern plateau	355	36	2	317	NA	53	63	NA	7988.38	144592	7599	NA	NA	NA	NA	NA	NA	NA	NA	NA	TRUE	136	140	176	176	231	241	NA	NA	219	229	NA	NA	222	225	NA	NA	127	127	150	150	297	297	NA	NA	NA
ANSPCS_B3A5	ANSPCS	B3A5	Northern plateau	386	10	NA	376	NA	96	88	NA	NA	NA	NA	141	0	0	0	0	0	0	0	0	TRUE	130	138	NA	NA	NA	NA	NA	NA	214	214	171	171	222	234	151	151	163	163	150	191	295	297	NA	NA	NA
ANSPCS_B4A1	ANSPCS	B4A1	Northern plateau	465	31	14	420	70	73	81	0.0410959	NA	NA	NA	150	24	0	8	18	0	31	1	0	TRUE	136	140	176	176	227	229	341	341	227	237	177	177	232	234	169	187	163	185	150	157	295	297	171	171	233
ANSPCS_B4A2	ANSPCS	B4A2	Northern plateau	443	14	10	419	79	92	104	0.141304	15085.3	135863	13645	NA	NA	NA	NA	NA	NA	NA	NA	NA	TRUE	138	138	178	180	229	243	NA	NA	227	227	NA	NA	235	235	153	153	NA	NA	150	162	NA	NA	171	171	NA
ANSPCS_B4A3	ANSPCS	B4A3	Northern plateau	418	11	2	405	72	87	94	0.172414	18647.3	340675	19156	120	12	1	1	6	0	7	2	0	TRUE	132	132	176	178	229	241	326	326	229	229	177	179	231	232	143	153	183	183	150	150	295	295	NA	NA	229
ANSPCS_B4A4	ANSPCS	B4A4	Northern plateau	409	11	1	397	81	94	85	0.138298	14748.4	213217	16581	257	14	0	0	15	0	14	0	0	TRUE	130	138	176	176	229	229	NA	NA	229	229	171	171	222	234	NA	NA	NA	NA	150	162	NA	NA	171	180	229
ANSPCS_B4A5	ANSPCS	B4A5	Northern plateau	452	23	10	419	76	76	81	NA	NA	NA	NA	188	31	0	2	5	0	30	1	0	TRUE	NA	NA	176	176	NA	NA	NA	NA	219	229	179	179	219	225	143	143	163	185	150	150	NA	NA	NA	NA	229
ANSPCS_B5A1	ANSPCS	B5A1	Northern plateau	424	8	6	410	66	96	90	0.3125	NA	NA	NA	NA	NA	NA	NA	NA	NA	NA	NA	NA	FALSE	NA	NA	NA	NA	NA	NA	NA	NA	NA	NA	NA	NA	NA	NA	NA	NA	NA	NA	NA	NA	NA	NA	NA	NA	NA
ANSPCS_B5A2	ANSPCS	B5A2	Northern plateau	428	11	7	410	79	99	92	0.20202	21073.8	520540	23779	122	10	0	5	15	0	1	0	0	TRUE	NA	NA	178	178	229	245	NA	NA	227	227	177	177	232	232	NA	NA	NA	NA	150	150	295	295	171	171	233
ANSPCS_B5A3	ANSPCS	B5A3	Northern plateau	477	25	14	438	82	98	96	0.163265	25963.6	465245	32749	238	16	0	3	21	0	9	1	0	TRUE	132	142	176	180	239	251	NA	NA	227	233	177	177	234	234	NA	NA	NA	NA	150	162	295	295	NA	NA	233
ANSPCS_B5A4	ANSPCS	B5A4	Northern plateau	462	4	1	457	90	93	92	0.0322581	23298.4	419884	32009	NA	NA	NA	NA	NA	NA	NA	NA	NA	FALSE	NA	NA	NA	NA	NA	NA	NA	NA	NA	NA	NA	NA	NA	NA	NA	NA	NA	NA	NA	NA	NA	NA	NA	NA	NA
ANSPCS_B5A5	ANSPCS	B5A5	Northern plateau	438	12	7	419	93	94	99	0.0106383	NA	NA	NA	93	5	0	1	0	9	2	1	0	TRUE	145	145	170	176	235	235	NA	NA	214	229	171	171	222	234	NA	NA	NA	NA	150	162	320	320	183	183	229
ANSPCS_B6A1	ANSPCS	B6A1	Northern plateau	453	27	22	404	60	80	80	0.25	NA	NA	NA	136	17	0	2	4	0	3	0	0	TRUE	130	130	156	178	235	237	NA	NA	219	219	172	179	232	234	143	143	163	185	150	191	295	297	171	171	231
ANSPCS_B6A2	ANSPCS	B6A2	Northern plateau	489	15	NA	474	NA	84	NA	NA	21904.1	493302	45426	NA	NA	NA	NA	NA	NA	NA	NA	NA	TRUE	NA	NA	NA	NA	NA	NA	NA	NA	NA	NA	172	177	232	234	NA	NA	NA	NA	150	191	297	297	183	183	229
ANSPCS_B6A3	ANSPCS	B6A3	Northern plateau	453	5	18	430	81	75	93	-0.08	16445.7	307423	22312	202	29	0	2	15	0	22	2	0	TRUE	127	127	176	178	NA	NA	NA	NA	NA	NA	171	171	222	234	143	143	NA	NA	150	162	NA	NA	NA	NA	NA
ANSPCS_B6A4	ANSPCS	B6A4	Northern plateau	465	15	15	435	71	89	87	0.202247	18373.4	418661	14535	NA	NA	NA	NA	NA	NA	NA	NA	NA	FALSE	NA	NA	NA	NA	NA	NA	NA	NA	NA	NA	NA	NA	NA	NA	NA	NA	NA	NA	NA	NA	NA	NA	NA	NA	NA
ANSPCS_B6A5	ANSPCS	B6A5	Northern plateau	487	8	30	449	101	119	110	0.151261	NA	NA	NA	167	23	0	3	29	0	11	1	0	TRUE	127	138	182	182	NA	NA	NA	NA	217	217	172	172	222	234	NA	NA	NA	NA	150	162	295	300	NA	NA	229
ANSPEB_B1A1	ANSPEB	B1A1	Northern plateau	299	40	NA	259	NA	75	NA	NA	NA	NA	NA	40	5	0	14	13	0	0	0	0	TRUE	134	134	176	200	237	239	350	350	221	221	171	180	222	227	NA	NA	117	117	154	189	300	307	NA	NA	221
ANSPEB_B1A2	ANSPEB	B1A2	Northern plateau	352	22	NA	330	NA	83	NA	NA	14833	184941	5492	101	15	0	94	14	8	0	10	0	TRUE	134	134	176	180	245	245	NA	NA	251	253	171	198	234	234	159	159	163	185	154	191	300	300	NA	NA	225
ANSPEB_B1A3	ANSPEB	B1A3	Northern plateau	394	17	NA	377	NA	88	NA	NA	13329	217762	5348	NA	NA	NA	NA	NA	NA	NA	NA	NA	FALSE	NA	NA	NA	NA	NA	NA	NA	NA	NA	NA	NA	NA	NA	NA	NA	NA	NA	NA	NA	NA	NA	NA	NA	NA	NA
ANSPEB_B1A4	ANSPEB	B1A4	Northern plateau	497	24	NA	383	NA	72	NA	NA	11114.6	170302	3764	52	6	0	15	1	7	0	6	0	TRUE	134	138	170	180	233	241	NA	NA	214	219	171	179	219	258	143	157	163	163	201	201	297	297	171	174	231
ANSPEB_B1A5	ANSPEB	B1A5	Northern plateau	501	42	NA	459	NA	78	82	NA	NA	NA	NA	0	0	0	0	0	0	0	0	0	TRUE	134	134	170	180	241	241	NA	NA	219	249	171	177	222	234	159	159	NA	NA	150	162	300	300	171	180	225
ANSPEB_B2A1	ANSPEB	B2A1	Northern plateau	410	33	14	377	81	88	89	0.0795455	NA	NA	NA	21	3	9	23	41	3	5	1	0	TRUE	130	130	176	180	233	233	NA	NA	NA	NA	179	198	234	234	NA	NA	139	163	150	162	229	249	NA	NA	NA
ANSPEB_B2A2	ANSPEB	B2A2	Northern plateau	453	55	16	398	92	86	89	-0.0697674	15116.8	198951	5866	200	20	2	138	101	21.6633	40	3	2	TRUE	134	134	180	202	241	241	NA	NA	241	241	171	171	222	234	159	159	NA	NA	150	150	297	307	180	183	NA
ANSPEB_B2A3	ANSPEB	B2A3	Northern plateau	354	36	10	318	76	74	73	-0.027027	14401.1	144988	6914	NA	NA	NA	NA	NA	NA	NA	NA	NA	FALSE	NA	NA	NA	NA	NA	NA	NA	NA	NA	NA	NA	NA	NA	NA	NA	NA	NA	NA	NA	NA	NA	NA	NA	NA	NA
ANSPEB_B2A4	ANSPEB	B2A4	Northern plateau	238	NA	NA	238	NA	NA	NA	NA	8834.95	143322	5707	193	5	3	16	8	1	0	7	1	TRUE	134	134	184	202	241	241	301	301	219	241	168	177	232	248	145	159	NA	NA	169	199	297	297	171	183	221
ANSPEB_B2A5	ANSPEB	B2A5	Northern plateau	410	43	NA	367	NA	69	NA	NA	NA	NA	NA	NA	NA	NA	NA	NA	NA	NA	NA	NA	TRUE	NA	NA	170	198	NA	NA	320	320	214	214	171	171	NA	NA	145	159	163	185	NA	NA	297	300	NA	NA	229
ANSPEB_B3A1	ANSPEB	B3A1	Northern plateau	372	39	9	333	80	85	81	0.0588235	NA	NA	NA	129	4	1	37	5	6	0	8	7	TRUE	134	138	170	180	232	239	NA	NA	214	219	171	177	219	222	143	143	NA	NA	150	164	297	297	NA	NA	229
ANSPEB_B3A2	ANSPEB	B3A2	Northern plateau	395	30	9	365	87	86	86	-0.0116279	12583.2	195506	6539	NA	NA	NA	NA	NA	NA	NA	NA	NA	FALSE	NA	NA	NA	NA	NA	NA	NA	NA	NA	NA	NA	NA	NA	NA	NA	NA	NA	NA	NA	NA	NA	NA	NA	NA	NA
ANSPEB_B3A3	ANSPEB	B3A3	Northern plateau	464	27	NA	437	NA	108	NA	NA	15402.3	178207	7960	69	4	0	4	8	1	0	3	1	TRUE	134	134	170	198	227	241	NA	NA	214	241	177	180	222	258	157	159	NA	NA	201	201	300	300	171	180	229
ANSPEB_B3A4	ANSPEB	B3A4	Northern plateau	437	11	NA	426	NA	112	NA	NA	12927.6	151677	6995	47	4	0	13	4	5	0	4	3	TRUE	134	138	180	184	227	233	NA	NA	214	214	177	177	222	258	159	159	NA	NA	154	201	300	300	171	174	229
ANSPEB_B3A5	ANSPEB	B3A5	Northern plateau	485	23	NA	462	NA	105	NA	NA	NA	NA	NA	183	37	0	43	156	1	22	3	2	TRUE	134	138	184	76	232	239	NA	NA	214	214	171	177	219	222	143	157	163	185	150	164	NA	NA	NA	NA	231
ANSPEB_B4A1	ANSPEB	B4A1	Northern plateau	399	19	NA	380	NA	109	NA	NA	NA	NA	NA	118	12	0	96	56	1	0	2	1	TRUE	134	134	182	198	225	239	320	320	219	239	171	171	231	248	159	173	179	179	150	164	300	307	183	183	221
ANSPEB_B4A2	ANSPEB	B4A2	Northern plateau	439	64	9	375	105	85	100	-0.235294	20194.5	223131	7889	341	17	0	128	94	14	39	6	3	TRUE	134	134	184	202	225	241	NA	NA	214	217	171	179	234	234	145	173	119	163	150	150	307	307	NA	NA	229
ANSPEB_B4A3	ANSPEB	B4A3	Northern plateau	338	NA	NA	338	NA	NA	NA	NA	10974.7	187181	5498	67	5	2	9	35	0	6	1	0	TRUE	138	138	170	170	237	239	NA	NA	214	214	171	177	219	222	143	157	139	139	162	164	297	297	171	171	229
ANSPEB_B4A4	ANSPEB	B4A4	Northern plateau	456	58	33	398	79	87	80	0.091954	9704.08	155866	6452	142	12	0	81	117	9	19	2	1	TRUE	134	134	180	196	241	241	NA	NA	227	253	179	179	234	234	159	159	123	163	150	150	NA	NA	NA	NA	225
ANSPEB_B4A5	ANSPEB	B4A5	Northern plateau	349	NA	NA	349	NA	NA	NA	NA	NA	NA	NA	NA	NA	NA	NA	NA	NA	NA	NA	NA	FALSE	NA	NA	NA	NA	NA	NA	NA	NA	NA	NA	NA	NA	NA	NA	NA	NA	NA	NA	NA	NA	NA	NA	NA	NA	NA
ANSPEB_B5A1	ANSPEB	B5A1	Northern plateau	389	NA	NA	389	NA	NA	NA	NA	NA	NA	NA	9	0	0	0	1	0	0	2	0	TRUE	134	134	170	180	233	233	301	301	214	219	171	171	234	234	143	143	143	181	150	162	297	297	183	183	229
ANSPEB_B5A2	ANSPEB	B5A2	Northern plateau	432	26	NA	406	NA	126	NA	NA	15696.7	427112	7524	205	5	0	57	69	10	16	16	0	TRUE	NA	NA	180	180	241	241	NA	NA	NA	NA	171	171	234	234	NA	NA	NA	NA	150	150	300	300	180	180	NA
ANSPEB_B5A3	ANSPEB	B5A3	Northern plateau	342	21	NA	321	NA	77	75	NA	14310.5	255862	7119	145	8	0	8	4	0	1	3	0	TRUE	NA	NA	176	198	NA	NA	NA	NA	217	217	172	172	232	232	143	143	NA	NA	150	150	NA	NA	171	171	NA
ANSPEB_B5A4	ANSPEB	B5A4	Northern plateau	465	20	NA	445	NA	58	58	NA	22007	357643	12016	499	21	4	143	74	5	44	9	1	TRUE	134	134	182	184	225	241	301	301	219	241	172	177	228	248	145	159	167	185	191	199	300	300	171	171	231
ANSPEB_B5A5	ANSPEB	B5A5	Northern plateau	426	NA	NA	426	NA	NA	NA	NA	NA	NA	NA	255	39	0	67	54	4	15	4	2	TRUE	134	134	176	184	225	225	322	322	214	241	171	179	222	232	145	145	163	175	191	199	297	297	171	171	229
ANSPEB_B6A1	ANSPEB	B6A1	Northern plateau	440	22	NA	418	NA	123	NA	NA	NA	NA	NA	155	1	0	109.008	51	20	15	0	1	TRUE	134	134	176	182	237	239	316	350	214	214	171	171	231	232	159	159	NA	NA	150	154	297	300	NA	NA	229
ANSPEB_B6A2	ANSPEB	B6A2	Northern plateau	447	27	NA	420	NA	114	NA	NA	30530.7	219865	8317	NA	NA	NA	NA	NA	NA	NA	NA	NA	FALSE	NA	NA	NA	NA	NA	NA	NA	NA	NA	NA	NA	NA	NA	NA	NA	NA	NA	NA	NA	NA	NA	NA	NA	NA	NA
ANSPEB_B6A3	ANSPEB	B6A3	Northern plateau	483	25	11	458	107	111	104	0.036036	25751.3	238755	11142	107	14	0	55	27	4	6	4	2	TRUE	134	134	180	180	237	239	329	329	251	251	171	180	225	227	159	159	163	185	154	189	292	300	180	180	225
ANSPEB_B6A4	ANSPEB	B6A4	Northern plateau	380	NA	NA	380	NA	NA	NA	NA	19483.6	224269	12986	101	29	0	52	12	6	0	3	1	TRUE	138	138	170	180	233	241	NA	NA	214	219	177	177	222	258	157	157	NA	NA	191	201	297	297	171	174	231
ANSPEB_B6A5	ANSPEB	B6A5	Northern plateau	473	NA	NA	473	NA	NA	NA	NA	NA	NA	NA	NA	NA	NA	NA	NA	NA	NA	NA	NA	TRUE	NA	NA	NA	NA	NA	NA	NA	NA	NA	NA	177	177	NA	NA	NA	NA	NA	NA	NA	NA	NA	NA	NA	NA	NA
[truncated: 1 more columns]
