# Supplementary material for: Inheritance of Rootstock Effects in Avocado (Persea americana Mill.) cv. Hass
Source: Front Plant Sci. 2020 Dec 23;11:555071. doi: 10.3389/fpls.2020.555071 (PMC7785968; doi:10.3389/fpls.2020.555071)
Supplement: Supplementary Table 2 — Identity of the 13 microsatellite markers (simple sequence repeats—SSRs) used in this study to screen rootstocks from eight “Hass” avocado orchards. Forward and reverse primers, sequence motif, source and summary statistics are shown. Markers were originally designed by Sharon et al. (1997) and Ashworth et al. (2004), and were prioritized according to their polymorphism information content (PIC), following Alcaraz and Hormaza (2007). [file Table_2.XLSX]

## Sheet: Sheet1
Locus name	Forward primer	Reverse primer	Ta (C)	Repeat type	Source	Fluorophore	A	Size range (bp)	He	Ho
AVA12	CCACCATTGCCCTACATG	CGATTGATAATTGGGGCTGT	50	(A)18	Sharon et al. 1997	HEX	9	127-184	0.825388	0.317073
AVAG21	TGTAAGTTTTAACCCCACAA	AATCACTATTAGAGTTTTCAGTCG	50	(CT)22	Sharon et al. 1997	FAM	16	76-251	0.77105	0.630682
AVD001	GTTTCCAAGCGACTCACGAG	GATTCCATGCTGAATTGCCG	66	(CT)12	Ashworth et al. 2004	HEX	20	209-350	0.914	0.751479
AVD006	GGGAGAGATGTATTGAGC	ACTTGGTCGTAGATTGTAAAT	58	(TC)9(AC)19	Ashworth et al. 2004	FAM	21	301-350	0.980039	0.25
AVD013	TTGCCAGTGGAACTTCAAAA	ACCCAACCAAAGATTTCAAT	63	(AG)7(GA)3(TCT)4	Ashworth et al. 2004	VIC	18	210-253	0.8968	0.60355
AVD017	GCTCACAAGCGAACTTTCAT	TAAATCCCCTTTCCCACCTT	64	(TC)18(AC)8	Ashworth et al. 2004	HEX	14	168-245	0.852238	0.48538
AVD022	CCACTTGGATTCTTGTTGGA	ATTTGGGTTCGGCTTAGGAA	65	(TC)13	Ashworth et al. 2004	FAM	21	216-258	0.818668	0.644444
AVMIX03	GATATTCCTGTTGTCACTGC	AATGTTCCCCATGAAAGTCTCC	50	(TG)16(AG)20	Sharon et al. 1997	PET	19	143-198	0.943484	0.568627
AVMIX04	CCGTTTGCTTCCTGTATC	GTTATCCCTTCCACTTTC	50	(AG)12(CAA)5(ACAG)10	Sharon et al. 1997	VIC	27	115-201	0.940386	0.622642
AVO102	TTCGCCTTATCAGCGTTAG	TCTTGGAAAGCCCTACTCC	58	(GA)12	Ashworth et al. 2004	PET	13	150-320	0.657	0.679558
AVT226	GGCTGACTTTTATAGTCGATGT	TCCGATTGACAGTGGATTGTT	62	(TCA)6(CTT)4	Ashworth et al. 2004	VIC	10	229-320	0.742729	0.333333
AVT372	TCCGATTGACAGTGGATTGTT	ATTTTAACTAATGGATTGGATG	58	(TGA)10	Ashworth et al. 2004	HEX	6	171-237	0.915813	0.327434
AVT386	ACAACCCAAACATAAATGCT	AATAGAAGTGACATCCGACC	60	(TGA)8	Ashworth et al. 2004	PET	9	221-237	0.798268	0.490566
