# Supplementary material for: Inheritance of Rootstock Effects in Avocado (Persea americana Mill.) cv. Hass
Source: Front Plant Sci. 2020 Dec 23;11:555071. doi: 10.3389/fpls.2020.555071 (PMC7785968; doi:10.3389/fpls.2020.555071)
Supplement: Supplementary Table 3 — Wilcoxon Rank Sum Test results comparing trait distributions across agroecological regions for the 20 traits surveyed at eight orchards of “Hass” avocado trees grafted on seedling rootstocks. Orchards spanned three agroecological regions, two in the dairy Northern Andean highland plateau (heading in green), four in the Eastern Andean highland plateau (heading in red), and two in the Southwest coffee region (heading in orange). Traits in bold had significant heritability (h2) estimates (p < 0.05) for three different permutation strategies (of the phenotypic vector, the matrix of molecular markers and the matrix of genetic relatedness among rootstocks, Table 1). [file Table_3.XLSX]

## Sheet: Sheet1
Phenotypic traits		Agro-ecological region
		Northern plateau	Eastern plateau	South West
Morphological traits (2016)	Tree height (cm)	< pvalue = 0033		> pvalue = 0003
	Trunk height (cm)	< pvalue = 8E-11		> pvalue = 1E-06
	Rootstock height (cm)	< pvalue = 3E-08		> pvalue = 1E-06
	Scion length (cm)
	Rootstock perimeter (cm)	> pvalue = 5E-5	< pvalue = 004
	Scion perimeter (cm)	> pvalue = 0009	< pvalue = 0003
	Trunk perimeter at the grafting scar (cm)	> pvalue = 00006		< pvalue = 003
	Rootstock compatibility (Webber 1948)	< pvalue = 004	< pvalue = 001	> pvalue = 2E-5
Eco-physiological traits (average 2015-2017)	Number of leaves		< pvalue = 0.008	> pvalue = 4.4E-05
	Number of flowers	> pvalue = 8E-05	< pvalue = 0.006
	Number of fruits (NF)		< pvalue = 0.004	> pvalue = 2.5E-08
Harvest traits (average 2015-2017)	NF with exportation quality			> pvalue = 0.013
	NF with mechanical damage	> pvalue = 0.0013	< pvalue = 0.003
	NF with sun damage	< pvalue = 8E-06		> pvalue = 0.0002
	NF with damage caused by scarab beetles
	NF with damage caused by thrips		< pvalue = 0.003	> pvalue = 3E-05
	NF with damage caused by Monalonion spp.
	NF discarded because of low weight	< pvalue = 2E-06		> pvalue = 1.4E-05
	NF with early ripening		< pvalue = 2E-06	> pvalue = 2E-11
	NF with the stalk cut below the pedicel
<	less
>	greater
	Wilcoxon Rank Sum Test
