# Supplementary material for: Inheritance of Rootstock Effects in Avocado (Persea americana Mill.) cv. Hass
Source: Front Plant Sci. 2020 Dec 23;11:555071. doi: 10.3389/fpls.2020.555071 (PMC7785968; doi:10.3389/fpls.2020.555071)
Supplement: Supplementary Table 4 — Wilcoxon Rank Sum Test results comparing trait distributions across eight orchards of “Hass” avocado and examined for 20 traits within regions. Orchards spanned three agroecological regions, two in the dairy Northern Andean highland plateau (heading in green), four in the Eastern Andean highland plateau (heading in red), and two in the Southwest coffee region (heading in orange). Traits in bold had significant heritability (h2) estimates (p < 0.05) for three different permutation strategies (of the phenotypic vector, the matrix of molecular markers and the matrix of genetic relatedness among rootstocks, Table 1). [file Table_4.XLSX]

## Sheet: Sheet1
Phenotypic traits		Northern plateau		Eastern plateau				South West
		ANSPCS	ANSPEB	ANEREC	ANEREG	ANPELA	ANRILE	ANJABV	ANAMI
Morphological traits (2016)	Tree height (cm)			< pvalue = 0.002	< pvalue = 0.0002	> pvalue = 7E-07
	Trunk height (cm)	< pvalue = 0.019	> pvalue = 0.006		< pvalue = 8E-07	> pvalue = 0.04		< pvalue = 0.002	> pvalue = 0.002
	Rootstock height (cm)				< pvalue = 0.0004	> pvalue = 0.002		< pvalue = 0.04	> pvalue = 0.04
	Scion length (cm)			< pvalue = 1E-05	< pvalue = 0.009	> pvalue = 9E-07	> pvalue = 0.03
	Rootstock perimeter (cm)			< pvalue = 0.02	> pvalue = 0.005
	Scion perimeter (cm)			< pvalue = 0.0001	> pvalue = 0.005
	Trunk perimeter at the grafting scar (cm)			< pvalue = 0.02	> pvalue = 0.02			< pvalue = 0.03	> pvalue = 0.03
	Rootstock compatibility (Webber 1948)		< pvalue = 0.015	< pvalue = 0.002	< pvalue = 0.04		> pvalue = 0.01
Eco-physiological traits (average 2015-2017)	Number of leaves
	Number of flowers					> pvalue = 4E-05	< pvalue = 0.006	> pvalue = 0.003	< pvalue = 0.003
	Number of fruits (NF)	> pvalue = 0.003	< pvalue = 0.003			> pvalue = 1E-05	< pvalue = 0.0001	> pvalue = 0.001	< pvalue = 0.001
Harvest traits (average 2015-2017)	NF with exportation quality			< pvalue = 0.0001		> pvalue = 2E-07	< pvalue = 4E-05	< pvalue = 0.03
	NF with mechanical damage			< pvalue = 0.006		> pvalue = 1E-05	< pvalue = 0.004
	NF with sun damage			< pvalue = 0.04	> pvalue = 8.79E-05	> pvalue = 0.04	< pvalue = 9E-05
	NF with damage caused by scarab beetles	< pvalue = 0.001	> pvalue = 0.003	< pvalue = 0.0003	> pvalue = 5.69E-05	> pvalue = 0.002	< pvalue = 0.0005
	NF with damage caused by thrips	< pvalue = 0.02	> pvalue = 0.03	< pvalue = 0.0008	> pvalue = 0.0076	> pvalue = 0.0002	< pvalue = 0.0008	> pvalue = 0.0006	< pvalue = 0.005
	NF with damage caused by Monalonion spp.	< pvalue = 0.001	> pvalue = 0.01			> pvalue = 0.008	< pvalue = 0.01
	NF discarded because of low weight					> pvalue = 1E-05	< pvalue = 2E-05	< pvalue = 0.01	> pvalue = 0.03
	NF with early ripening	< pvalue = 0.005	> pvalue = 0.01			< pvalue = 0.01	> pvalue = 0.002	> pvalue = 0.008	< pvalue = 0.02
	NF with the stalk cut below the pedicel	< pvalue = 0.002	> pvalue = 0.01	< pvalue = 0.007	< pvalue = 0.0109	> pvalue = 5E-08	< pvalue = 0.003	> pvalue = 0.0004	< pvalue = 0.0003
<	less
>	greater
	Wilcoxon Rank Sum Test
