# Supplementary material for: Inheritance of Rootstock Effects in Avocado (Persea americana Mill.) cv. Hass
Source: Front Plant Sci. 2020 Dec 23;11:555071. doi: 10.3389/fpls.2020.555071 (PMC7785968; doi:10.3389/fpls.2020.555071)
Supplement: Supplementary Table 5 — Pearson correlation coefficients comparing trait distributions of 20 traits examined across eight orchards of “Hass” avocado and altitude. Orchards differed in altitude (Figure 1) and spanned three agroecological regions, two in the dairy Northern Andean highland plateau (heading in green), four in the Eastern Andean highland plateau (heading in red), and two in the Southwest coffee region (heading in orange). Traits in bold had significant heritability (h2) estimates (p < 0.05) for three different permutation strategies (of the phenotypic vector, the matrix of molecular markers and the matrix of genetic relatedness among rootstocks, Table 1). [file Table_5.XLSX]

## Sheet: Sheet1
Phenotypic traits		Altitude correlation	p-value (<0.05)
Morphological traits (2016)	Tree height (cm)	-0.460943	4.99992e-14
	Trunk height (cm)	-0.58325	6.72352e-21
	Rootstock height (cm)	-0.60793	1.75068e-20
	Scion length (cm)	-0.340798	6.12809e-08
	Rootstock perimeter (cm)
	Scion perimeter (cm)	-0.139934	0.0408414
	Trunk perimeter at the grafting scar (cm)
	Rootstock compatibility (Webber 1948)	-0.434341	1.00307e-09
Eco-physiological traits (average 2015-2017)	Number of leaves	-0.202042	0.0151628
	Number of flowers
	Number of fruits (NF)	-0.480509	1.09402e-09
Harvest traits (average 2015-2017)	NF with exportation quality	-0.462406	6.60913e-10
	NF with mechanical damage
	NF with sun damage	-0.174064	0.0272234
	NF with damage caused by scarab beetles
	NF with damage caused by thrips	-0.172213	0.028929
	NF with damage caused by Monalonion spp.
	NF discarded because of low weight	-0.588933	2.08703e-16
	NF with early ripening	-0.228967	0.00348302
	NF with the stalk cut below the pedicel	-0.168887	0.0322222
