# Supplementary material for: Inheritance of Rootstock Effects in Avocado (Persea americana Mill.) cv. Hass
Source: Front Plant Sci. 2020 Dec 23;11:555071. doi: 10.3389/fpls.2020.555071 (PMC7785968; doi:10.3389/fpls.2020.555071)
Supplement: Supplementary Table 6 — Q-matrix and admixture index in rootstocks from eight orchards of “Hass” avocado as determined by 13 SSR markers. Estimates are derived from the STRUCTURE software (Pritchard et al., 2000) at K = 3 (Figure 2). [file Table_6.XLSX]

## Sheet: Sheet1
Name	Orchard	K1	K2	K3	Optimum	P(Optimum)	Admixture
ANAMI_B1A1	ANAMI	0.6817	0.008	0.3103	K1	0.6817	0.465422
ANAMI_B1A2	ANAMI	0.1827	0.125	0.6922	K3	0.6922	0.449233
ANAMI_B1A5	ANAMI	0.0304	0.023	0.9466	K3	0.9466	0.0589258
ANAMI_B2A1	ANAMI	0.6319	0.019	0.3491	K1	0.6319	0.517647
ANAMI_B2A3	ANAMI	0.966	0.008	0.026	K1	0.966	0.029156
ANAMI_B2A4	ANAMI	0.026	0.015	0.959	K3	0.959	0.0398977
ANAMI_B2A5	ANAMI	0.7233	0.011	0.2657	K1	0.7233	0.401586
ANAMI_B3A1	ANAMI	0.0183	0.4025	0.5791	K3	0.5791	0.51665
ANAMI_B3A2	ANAMI	0.0313	0.0423	0.9264	K3	0.9264	0.0899233
ANAMI_B3A3	ANAMI	0.9423	0.021	0.0367	K1	0.9423	0.0655243
ANAMI_B3A4	ANAMI	0.0477	0.093	0.8594	K3	0.8594	0.192813
ANAMI_B3A5	ANAMI	0.9073	0.021	0.0717	K1	0.9073	0.119233
ANAMI_B4A1	ANAMI	0.9727	0.0113	0.016	K1	0.9727	0.0188747
ANAMI_B4A3	ANAMI	0.9273	0.0373	0.0353	K1	0.9273	0.0884655
ANAMI_B4A4	ANAMI	0.9753	0.008	0.0167	K1	0.9753	0.0148849
ANAMI_B4A5	ANAMI	0.9783	0.0073	0.0143	K1	0.9783	0.0102046
ANAMI_B5A1	ANAMI	0.9693	0.011	0.0197	K1	0.9693	0.0240921
ANAMI_B5A2	ANAMI	0.8137	0.08	0.1063	K1	0.8137	0.262864
ANAMI_B5A3	ANAMI	0.9747	0.009	0.0163	K1	0.9747	0.0158056
ANAMI_B5A4	ANAMI	0.9074	0.011	0.0816	K1	0.9074	0.119079
ANAMI_B5A5	ANAMI	0.904	0.0097	0.0864	K1	0.904	0.124373
ANAMI_B6A1	ANAMI	0.975	0.009	0.016	K1	0.975	0.0153453
ANAMI_B6A2	ANAMI	0.8523	0.0677	0.08	K1	0.8523	0.203632
ANAMI_B6A3	ANAMI	0.9687	0.007	0.0243	K1	0.9687	0.0250128
ANAMI_B6A4	ANAMI	0.9627	0.007	0.0303	K1	0.9627	0.0342199
ANAMI_B6A5	ANAMI	0.952	0.022	0.026	K1	0.952	0.0506394
ANEREC_B1A2	ANEREC	0.087	0.0807	0.8323	K3	0.8323	0.234322
ANEREC_B1A3	ANEREC	0.0257	0.9217	0.0527	K2	0.9217	0.0972123
ANEREC_B1A4	ANEREC	0.0313	0.04	0.9287	K3	0.9287	0.0863939
ANEREC_B1A5	ANEREC	0.2697	0.007	0.7233	K3	0.7233	0.401586
ANEREC_B2A1	ANEREC	0.019	0.0403	0.9406	K3	0.9406	0.0680563
ANEREC_B2A2	ANEREC	0.013	0.0533	0.9337	K3	0.9337	0.0787212
ANEREC_B2A4	ANEREC	0.3396	0.012	0.6484	K3	0.6484	0.506905
ANEREC_B3A2	ANEREC	0.961	0.018	0.021	K1	0.961	0.0368286
ANEREC_B3A3	ANEREC	0.01	0.167	0.823	K3	0.823	0.248593
ANEREC_B4A2	ANEREC	0.013	0.031	0.956	K3	0.956	0.0445013
ANEREC_B4A4	ANEREC	0.0783	0.0133	0.9083	K3	0.9083	0.117621
ANEREC_B5A1	ANEREC	0.066	0.9117	0.0223	K2	0.9117	0.112481
ANEREC_B5A2	ANEREC	0.0163	0.9697	0.014	K2	0.9697	0.0234783
ANEREC_B5A3	ANEREC	0.0333	0.014	0.9527	K3	0.9527	0.0495652
ANEREC_B5A4	ANEREC	0.0773	0.5638	0.3589	K2	0.5638	0.60711
ANEREC_B6A1	ANEREC	0.0243	0.01	0.9657	K3	0.9657	0.0296164
ANEREC_B6A2	ANEREC	0.0243	0.5548	0.4209	K2	0.5548	0.52578
ANEREC_B6A3	ANEREC	0.0233	0.1127	0.864	K3	0.864	0.185678
ANEREC_B6A4	ANEREC	0.6947	0.068	0.2373	K1	0.6947	0.445473
ANEREC_B6A5	ANEREC	0.0493	0.0863	0.8643	K3	0.8643	0.185141
ANEREG_B1A2	ANEREG	0.0447	0.6098	0.3456	K2	0.6098	0.557008
ANEREG_B1A3	ANEREG	0.0333	0.9323	0.0343	K2	0.9323	0.0807928
ANEREG_B1A4	ANEREG	0.011	0.7317	0.2573	K2	0.7317	0.388696
ANEREG_B2A2	ANEREG	0.009	0.9703	0.0207	K2	0.9703	0.0225575
ANEREG_B2A4	ANEREG	0.021	0.9283	0.0507	K2	0.9283	0.0870077
ANEREG_B3A2	ANEREG	0.0544	0.4652	0.4805	K3	0.4805	0.571893
ANEREG_B3A3	ANEREG	0.1597	0.4317	0.4087	K2	0.4317	0.733478
ANEREG_B3A4	ANEREG	0.0467	0.8804	0.073	K2	0.8804	0.160588
ANEREG_B4A2	ANEREG	0.8278	0.1349	0.0373	K1	0.8278	0.241228
ANEREG_B4A3	ANEREG	0.4505	0.022	0.5275	K3	0.5275	0.522251
ANEREG_B4A4	ANEREG	0.0257	0.9573	0.017	K2	0.9573	0.0425064
ANEREG_B4A5	ANEREG	0.9523	0.0223	0.0253	K1	0.9523	0.0501023
ANEREG_B5A2	ANEREG	0.8398	0.0306	0.1296	K1	0.8398	0.222813
ANEREG_B5A3	ANEREG	0.9603	0.0133	0.0263	K1	0.9603	0.0378261
ANEREG_B5A4	ANEREG	0.9813	0.007	0.0117	K1	0.9813	0.00567775
ANEREG_B5A5	ANEREG	0.6303	0.226	0.1437	K1	0.6303	0.544297
ANEREG_B6A2	ANEREG	0.958	0.024	0.018	K1	0.958	0.0414322
ANEREG_B6A3	ANEREG	0.02	0.3837	0.5963	K3	0.5963	0.519182
ANJABV_B1A1	ANJABV	0.62	0.018	0.362	K1	0.62	0.516113
ANJABV_B1A2	ANJABV	0.8217	0.085	0.0933	K1	0.8217	0.250588
ANJABV_B1A3	ANJABV	0.2813	0.575	0.1437	K2	0.575	0.629156
ANJABV_B2A1	ANJABV	0.9146	0.0193	0.066	K1	0.9146	0.107954
ANJABV_B2A2	ANJABV	0.484	0.1063	0.4097	K1	0.484	0.651611
ANJABV_B2A3	ANJABV	0.983	0.006	0.011	K1	0.983	0.00306905
ANJABV_B2A4	ANJABV	0.8737	0.009	0.1173	K1	0.8737	0.170793
ANJABV_B2A5	ANJABV	0.7821	0.0686	0.1492	K1	0.7821	0.311279
ANJABV_B3A1	ANJABV	0.9243	0.016	0.0597	K1	0.9243	0.0931458
ANJABV_B3A2	ANJABV	0.7866	0.0453	0.1681	K1	0.7866	0.30445
ANJABV_B3A4	ANJABV	0.9207	0.0143	0.065	K1	0.9207	0.0986701
ANJABV_B4A2	ANJABV	0.0883	0.012	0.8997	K3	0.8997	0.130895
ANJABV_B4A3	ANJABV	0.0373	0.909	0.0537	K2	0.909	0.116624
ANJABV_B4A4	ANJABV	0.02	0.084	0.896	K3	0.896	0.136573
ANJABV_B4A5	ANJABV	0.965	0.0073	0.0277	K1	0.965	0.0306905
ANJABV_B5A1	ANJABV	0.938	0.0163	0.0457	K1	0.938	0.0721228
ANJABV_B5A2	ANJABV	0.933	0.024	0.043	K1	0.933	0.0797954
ANJABV_B5A4	ANJABV	0.7001	0.009	0.2909	K1	0.7001	0.437187
ANJABV_B5A5	ANJABV	0.938	0.0223	0.0397	K1	0.938	0.0721228
ANJABV_B6A1	ANJABV	0.8603	0.0503	0.0893	K1	0.8603	0.191279
ANJABV_B6A2	ANJABV	0.8087	0.0257	0.1657	K1	0.8087	0.270614
ANJABV_B6A3	ANJABV	0.9463	0.006	0.0477	K1	0.9463	0.0593862
ANJABV_B6A5	ANJABV	0.9597	0.0097	0.0307	K1	0.9597	0.0389003
ANPELA_B1A1	ANPELA	0.097	0.0877	0.8153	K3	0.8153	0.260409
ANPELA_B1A2	ANPELA	0.151	0.009	0.84	K3	0.84	0.222506
ANPELA_B1A4	ANPELA	0.2619	0.6764	0.0616	K2	0.6764	0.473478
ANPELA_B1A5	ANPELA	0.2417	0.0617	0.6966	K3	0.6966	0.442558
ANPELA_B2A1	ANPELA	0.104	0.0117	0.8843	K3	0.8843	0.154527
ANPELA_B2A2	ANPELA	0.066	0.0177	0.9163	K3	0.9163	0.105422
ANPELA_B2A3	ANPELA	0.0603	0.009	0.9307	K3	0.9307	0.0833248
ANPELA_B2A5	ANPELA	0.1603	0.009	0.8307	K3	0.8307	0.236777
ANPELA_B3A2	ANPELA	0.0343	0.018	0.9477	K3	0.9477	0.0572379
ANPELA_B3A4	ANPELA	0.132	0.2932	0.5748	K3	0.5748	0.629463
ANPELA_B3A5	ANPELA	0.1726	0.0576	0.7697	K3	0.7697	0.330307
ANPELA_B4A1	ANPELA	0.2351	0.0343	0.7306	K3	0.7306	0.390384
ANPELA_B4A2	ANPELA	0.838	0.0347	0.1273	K1	0.838	0.225575
ANPELA_B4A3	ANPELA	0.509	0.012	0.479	K1	0.509	0.506905
ANPELA_B4A4	ANPELA	0.5937	0.1637	0.2427	K1	0.5937	0.600537
ANPELA_B4A5	ANPELA	0.855	0.009	0.136	K1	0.855	0.199488
ANPELA_B5A1	ANPELA	0.0843	0.6743	0.2413	K2	0.6743	0.476701
ANPELA_B5A2	ANPELA	0.6221	0.0317	0.3462	K1	0.6221	0.537136
ANPELA_B5A3	ANPELA	0.9137	0.01	0.0763	K1	0.9137	0.109412
ANPELA_B5A4	ANPELA	0.8696	0.0544	0.076	K1	0.8696	0.177084
ANPELA_B5A5	ANPELA	0.8157	0.089	0.0953	K1	0.8157	0.259795
ANPELA_B6A1	ANPELA	0.5283	0.22	0.2517	K1	0.5283	0.700818
ANPELA_B6A2	ANPELA	0.0357	0.1857	0.7786	K3	0.7786	0.316726
ANPELA_B6A3	ANPELA	0.0653	0.011	0.9237	K3	0.9237	0.0940665
ANPELA_B6A4	ANPELA	0.152	0.0127	0.8353	K3	0.8353	0.229719
ANPELA_B6A5	ANPELA	0.023	0.062	0.915	K3	0.915	0.107417
ANRILE_B1A1	ANRILE	0.8236	0.013	0.1634	K1	0.8236	0.247673
ANRILE_B1A2	ANRILE	0.9153	0.0213	0.0634	K1	0.9153	0.106957
ANRILE_B1A3	ANRILE	0.087	0.0837	0.8293	K3	0.8293	0.238926
ANRILE_B1A4	ANRILE	0.6579	0.047	0.2951	K1	0.6579	0.501944
ANRILE_B1A5	ANRILE	0.01	0.008	0.982	K3	0.982	0.00460358
ANRILE_B2A1	ANRILE	0.9673	0.0097	0.023	K1	0.9673	0.0271611
ANRILE_B2A2	ANRILE	0.975	0.011	0.014	K1	0.975	0.0153453
ANRILE_B2A3	ANRILE	0.9723	0.0117	0.016	K1	0.9723	0.0194885
ANRILE_B2A4	ANRILE	0.9296	0.008	0.0624	K1	0.9296	0.0850128
ANRILE_B2A5	ANRILE	0.9683	0.0127	0.019	K1	0.9683	0.0256266
ANRILE_B3A1	ANRILE	0.7953	0.05	0.1547	K1	0.7953	0.2911
ANRILE_B3A2	ANRILE	0.9723	0.0087	0.019	K1	0.9723	0.0194885
ANRILE_B3A3	ANRILE	0.014	0.2079	0.7781	K3	0.7781	0.317494
ANRILE_B3A5	ANRILE	0.934	0.0213	0.0447	K1	0.934	0.0782609
ANRILE_B4A1	ANRILE	0.9787	0.0077	0.0137	K1	0.9787	0.00974425
ANRILE_B4A2	ANRILE	0.9617	0.0153	0.023	K1	0.9617	0.0357545
ANRILE_B4A4	ANRILE	0.0117	0.971	0.0173	K2	0.971	0.0214834
ANRILE_B4A5	ANRILE	0.0263	0.9183	0.0554	K2	0.9183	0.102353
ANRILE_B5A1	ANRILE	0.9527	0.0097	0.0377	K1	0.9527	0.0496419
ANRILE_B5A2	ANRILE	0.054	0.7887	0.1573	K2	0.7887	0.301228
ANRILE_B5A3	ANRILE	0.7647	0.0597	0.1757	K1	0.7647	0.338133
ANRILE_B5A5	ANRILE	0.654	0.097	0.249	K1	0.654	0.507928
ANRILE_B6A2	ANRILE	0.0163	0.0277	0.956	K3	0.956	0.0445013
ANRILE_B6A3	ANRILE	0.2437	0.0267	0.7297	K3	0.7297	0.391841
ANRILE_B6A4	ANRILE	0.975	0.008	0.017	K1	0.975	0.0153453
ANRILE_B6A5	ANRILE	0.9327	0.014	0.0533	K1	0.9327	0.0802558
ANSPCS_B1A1	ANSPCS	0.014	0.961	0.025	K2	0.961	0.0368286
ANSPCS_B1A2	ANSPCS	0.95	0.0333	0.0167	K1	0.95	0.0537084
ANSPCS_B1A3	ANSPCS	0.037	0.9433	0.0197	K2	0.9433	0.0639898
ANSPCS_B2A1	ANSPCS	0.0253	0.463	0.5117	K3	0.5117	0.527315
ANSPCS_B2A2	ANSPCS	0.0383	0.915	0.0467	K2	0.915	0.107417
ANSPCS_B2A3	ANSPCS	0.7964	0.0107	0.1929	K1	0.7964	0.289412
ANSPCS_B2A4	ANSPCS	0.7693	0.2197	0.011	K1	0.7693	0.330997
ANSPCS_B3A1	ANSPCS	0.1046	0.5521	0.3432	K2	0.5521	0.649079
ANSPCS_B3A2	ANSPCS	0.6435	0.3324	0.024	K1	0.6435	0.523964
ANSPCS_B3A3	ANSPCS	0.0756	0.6496	0.2748	K2	0.6496	0.51468
ANSPCS_B3A4	ANSPCS	0.036	0.0963	0.8677	K3	0.8677	0.18
ANSPCS_B3A5	ANSPCS	0.1137	0.8486	0.0377	K2	0.8486	0.209309
ANSPCS_B4A1	ANSPCS	0.977	0.008	0.015	K1	0.977	0.0122762
ANSPCS_B4A2	ANSPCS	0.7119	0.1527	0.1354	K1	0.7119	0.419079
ANSPCS_B4A3	ANSPCS	0.8884	0.0896	0.022	K1	0.8884	0.148235
ANSPCS_B4A4	ANSPCS	0.918	0.054	0.028	K1	0.918	0.102813
ANSPCS_B4A5	ANSPCS	0.1023	0.8337	0.064	K2	0.8337	0.232174
ANSPCS_B5A2	ANSPCS	0.9757	0.0123	0.012	K1	0.9757	0.0142711
ANSPCS_B5A3	ANSPCS	0.517	0.0373	0.4457	K1	0.517	0.545729
ANSPCS_B5A5	ANSPCS	0.031	0.9056	0.0634	K2	0.9056	0.121841
ANSPCS_B6A1	ANSPCS	0.1313	0.8153	0.0533	K2	0.8153	0.260332
ANSPCS_B6A2	ANSPCS	0.2753	0.4563	0.2683	K2	0.4563	0.811228
ANSPCS_B6A3	ANSPCS	0.06	0.8239	0.116	K2	0.8239	0.247136
ANSPCS_B6A5	ANSPCS	0.091	0.4767	0.4323	K2	0.4767	0.628133
ANSPEB_B1A1	ANSPEB	0.009	0.967	0.024	K2	0.967	0.0276215
ANSPEB_B1A2	ANSPEB	0.01	0.98	0.01	K2	0.98	0.00767263
ANSPEB_B1A4	ANSPEB	0.008	0.9773	0.0147	K2	0.9773	0.0118159
ANSPEB_B1A5	ANSPEB	0.013	0.976	0.011	K2	0.976	0.0138107
ANSPEB_B2A1	ANSPEB	0.044	0.8767	0.0793	K2	0.8767	0.166189
ANSPEB_B2A2	ANSPEB	0.014	0.973	0.013	K2	0.973	0.0184143
ANSPEB_B2A4	ANSPEB	0.008	0.985	0.007	K2	0.985	0
ANSPEB_B2A5	ANSPEB	0.011	0.976	0.013	K2	0.976	0.0138107
ANSPEB_B3A1	ANSPEB	0.0323	0.9253	0.0423	K2	0.9253	0.0915345
ANSPEB_B3A3	ANSPEB	0.011	0.9807	0.0083	K2	0.9807	0.00659847
ANSPEB_B3A4	ANSPEB	0.011	0.979	0.01	K2	0.979	0.00920716
ANSPEB_B3A5	ANSPEB	0.0566	0.8367	0.1066	K2	0.8367	0.227494
ANSPEB_B4A1	ANSPEB	0.047	0.9233	0.0297	K2	0.9233	0.0946803
ANSPEB_B4A2	ANSPEB	0.0143	0.9767	0.009	K2	0.9767	0.0127366
ANSPEB_B4A3	ANSPEB	0.0183	0.9523	0.0293	K2	0.9523	0.0501023
ANSPEB_B4A4	ANSPEB	0.014	0.976	0.01	K2	0.976	0.0138107
ANSPEB_B5A1	ANSPEB	0.0087	0.9753	0.016	K2	0.9753	0.0148849
ANSPEB_B5A2	ANSPEB	0.0593	0.9064	0.0343	K2	0.9064	0.120614
ANSPEB_B5A3	ANSPEB	0.1483	0.7313	0.1203	K2	0.7313	0.389233
ANSPEB_B5A4	ANSPEB	0.0067	0.9833	0.01	K2	0.9833	0.0026087
ANSPEB_B5A5	ANSPEB	0.0083	0.982	0.0097	K2	0.982	0.00460358
ANSPEB_B6A1	ANSPEB	0.0167	0.9683	0.015	K2	0.9683	0.0256266
ANSPEB_B6A3	ANSPEB	0.01	0.978	0.012	K2	0.978	0.0107417
ANSPEB_B6A4	ANSPEB	0.015	0.9513	0.0337	K2	0.9513	0.0517136
ANSPEB_B6A5	ANSPEB	0.5322	0.2176	0.2503	K1	0.5322	0.69491
